# Supplementary material for: A transcriptomics-guided drug target discovery strategy identifies receptor ligands for lung regeneration
Source: Sci Adv. 2022 Mar 23;8(12):eabj9949. doi: 10.1126/sciadv.abj9949 (PMC8942365; doi:10.1126/sciadv.abj9949)
Supplement: Supplementary file 2 — Table S3 [file sciadv.abj9949_table_s3.zip]

Archive with 1 entries (1 files):
- sciadv.abj9949_table_s3.xlsx
