# Supplementary material for: A transcriptomics-guided drug target discovery strategy identifies receptor ligands for lung regeneration
Source: Sci Adv. 2022 Mar 23;8(12):eabj9949. doi: 10.1126/sciadv.abj9949 (PMC8942365; doi:10.1126/sciadv.abj9949)
Supplement: Supplementary file 2 — Table S3 [file sciadv.abj9949_table_s3.zip › sciadv.abj9949_table_s3.xlsx]

## Sheet: Air vs CS_Up
term_name	FDR	pvalue	overlapping_genes	gene_set_library	geneset
Cell Cycle Homo sapiens R-HSA-1640170	0.0149652814294057	9.78123e+07	['ERCC6L', 'ZWILCH', 'GMNN', 'HJURP', 'CASC5', 'BUB1B', 'SMC4', 'SMC2', 'CDC20', 'PTTG1', 'CHEK1', 'NEK2', 'OIP5', 'BANF1', 'KNTC1', 'FBXO5', 'GTSE1', 'CDK5RAP2', 'TMPO', 'LIG1', 'ESCO2', 'CDC25A', 'CDC25B', 'CCNE1', 'PSME1', 'PSME2', 'KIF20A', 'NUP205', 'ANAPC15', 'CDCA5', 'NCAPG', 'CDCA8', 'HMMR', 'AAAS', 'PKMYT1', 'PMF1', 'NCAPH', 'SYCE2', 'CCNB2', 'CCNB1', 'ORC1', 'NUP85', 'PLK4', 'CDT1', 'UB…	Reactome Pathways	upregulated
Cell Cycle, Mitotic Homo sapiens R-HSA-69278	117938636206823	0.00154168151904343	['ERCC6L', 'ZWILCH', 'GMNN', 'CASC5', 'BUB1B', 'SMC4', 'SMC2', 'CDC20', 'PTTG1', 'NEK2', 'BANF1', 'KNTC1', 'FBXO5', 'GTSE1', 'CDK5RAP2', 'TMPO', 'LIG1', 'ESCO2', 'CDC25A', 'CDC25B', 'CCNE1', 'PSME1', 'PSME2', 'KIF20A', 'NUP205', 'ANAPC15', 'CDCA5', 'NCAPG', 'CDCA8', 'HMMR', 'AAAS', 'PKMYT1', 'PMF1', 'NCAPH', 'CCNB2', 'CCNB1', 'ORC1', 'NUP85', 'PLK4', 'CDT1', 'UBE2C', 'PLK1', 'CDC6', 'NDC80', 'DHF…	Reactome Pathways	upregulated
M Phase Homo sapiens R-HSA-68886	75307527809106	147661819233541	['ERCC6L', 'ZWILCH', 'NCAPG2', 'BUB1B', 'CASC5', 'SMC4', 'SMC2', 'LMNB1', 'CDC20', 'SGOL1', 'PTTG1', 'NUF2', 'BANF1', 'KNTC1', 'FBXO5', 'TMPO', 'H2AFZ', 'H2AFX', 'KIF23', 'RANGAP1', 'ESPL1', 'INCENP', 'PSME1', 'PSME2', 'BIRC5', 'KIF2C', 'KIF20A', 'NUP205', 'ANAPC15', 'CDCA5', 'NCAPG', 'CDCA8', 'AAAS', 'CENPA', 'PMF1', 'NCAPH', 'PSMB10', 'AURKB', 'CCNB2', 'CCNB1', 'NUP85', 'UBE2C', 'PLK1', 'PSMB8'…	Reactome Pathways	upregulated
Mitotic Prometaphase Homo sapiens R-HSA-68877	0.0350358373520595	0.0000915969603975413	['ERCC6L', 'ZWILCH', 'CDCA5', 'BUB1B', 'CASC5', 'NCAPG', 'CDCA8', 'SMC4', 'PMF1', 'CENPA', 'NCAPH', 'AURKB', 'SMC2', 'CDC20', 'CCNB2', 'CCNB1', 'SGOL1', 'NUP85', 'NUF2', 'KNTC1', 'PLK1', 'RANGAP1', 'NDC80', 'CENPE', 'CENPF', 'CENPH', 'INCENP', 'CENPK', 'CDK1', 'BIRC5', 'CENPM', 'KIF2C', 'CENPN', 'NCAPD2', 'CENPP', 'SPC24', 'MAD2L1', 'SPC25']	Reactome Pathways	upregulated
Mitotic Anaphase Homo sapiens R-HSA-68882	31647553455531	0.0014479272822792	['ERCC6L', 'ANAPC15', 'ZWILCH', 'CDCA5', 'BUB1B', 'CASC5', 'CDCA8', 'PMF1', 'CENPA', 'PSMB10', 'AURKB', 'LMNB1', 'CDC20', 'SGOL1', 'PTTG1', 'NUP85', 'NUF2', 'BANF1', 'KNTC1', 'TMPO', 'UBE2C', 'PLK1', 'RANGAP1', 'NDC80', 'PSMB8', 'PSMB9', 'CENPE', 'CENPF', 'ESPL1', 'CENPH', 'INCENP', 'CENPK', 'PSME1', 'PSME2', 'BIRC5', 'CENPM', 'KIF2C', 'CENPN', 'CENPP', 'SPC24', 'MAD2L1', 'SPC25']	Reactome Pathways	upregulated
S Phase Homo sapiens R-HSA-69242	252250846715041	0.989219006725652	['PRIM2', 'FEN1', 'PCNA', 'MCM7', 'MCM8', 'CDCA5', 'PRIM1', 'PSMB10', 'CKS1B', 'CDC45', 'ORC1', 'POLD1', 'POLE', 'RFC5', 'GINS1', 'CDT1', 'RFC3', 'RFC4', 'LIG1', 'RPA2', 'ESCO2', 'CDC6', 'CDC25A', 'PSMB8', 'CDC25B', 'PSMB9', 'CCNA2', 'POLA1', 'CCNE1', 'POLE2', 'PSME1', 'MCM3', 'PSME2', 'MCM4', 'MCM5', 'MCM6', 'MCM2']	Reactome Pathways	upregulated
Mitotic Metaphase and Anaphase Homo sapiens R-HSA-2555396	413294108499169	135063434150055	['ERCC6L', 'ANAPC15', 'ZWILCH', 'CDCA5', 'BUB1B', 'CASC5', 'CDCA8', 'PMF1', 'CENPA', 'PSMB10', 'AURKB', 'LMNB1', 'CDC20', 'SGOL1', 'PTTG1', 'NUP85', 'NUF2', 'BANF1', 'KNTC1', 'FBXO5', 'TMPO', 'UBE2C', 'PLK1', 'RANGAP1', 'NDC80', 'PSMB8', 'PSMB9', 'CENPE', 'CENPF', 'ESPL1', 'CENPH', 'INCENP', 'CENPK', 'PSME1', 'PSME2', 'BIRC5', 'CENPM', 'KIF2C', 'CENPN', 'CENPP', 'SPC24', 'MAD2L1', 'SPC25']	Reactome Pathways	upregulated
Mitotic G1-G1/S phases Homo sapiens R-HSA-453279	489051823159555	255713371586695	['TOP2A', 'PRIM2', 'PCNA', 'MCM7', 'MCM8', 'PRIM1', 'PKMYT1', 'PSMB10', 'CKS1B', 'CCNB1', 'CDC45', 'ORC1', 'E2F1', 'FBXO5', 'POLE', 'CDKN2D', 'CDT1', 'CDKN2C', 'RRM2', 'RPA2', 'CDC6', 'CDC25A', 'PSMB8', 'PSMB9', 'DHFR', 'CCNA2', 'POLA1', 'RBL1', 'CCNE1', 'POLE2', 'PSME1', 'CDK1', 'MCM3', 'PSME2', 'MCM4', 'MCM5', 'MCM6', 'MCM2']	Reactome Pathways	upregulated
Resolution of Sister Chromatid Cohesion Homo sapiens R-HSA-2500257	347429344831813	204370202842243	['ERCC6L', 'ZWILCH', 'CDCA5', 'BUB1B', 'CASC5', 'CDCA8', 'PMF1', 'CENPA', 'AURKB', 'CDC20', 'CCNB2', 'CCNB1', 'SGOL1', 'NUP85', 'NUF2', 'KNTC1', 'PLK1', 'RANGAP1', 'NDC80', 'CENPE', 'CENPF', 'CENPH', 'INCENP', 'CENPK', 'CDK1', 'BIRC5', 'CENPM', 'KIF2C', 'CENPN', 'CENPP', 'SPC24', 'MAD2L1', 'SPC25']	Reactome Pathways	upregulated
Separation of Sister Chromatids Homo sapiens R-HSA-2467813	285957167216496	224280131150193	['ERCC6L', 'ANAPC15', 'ZWILCH', 'CDCA5', 'BUB1B', 'CASC5', 'CDCA8', 'PMF1', 'CENPA', 'PSMB10', 'AURKB', 'CDC20', 'SGOL1', 'PTTG1', 'NUP85', 'NUF2', 'KNTC1', 'UBE2C', 'PLK1', 'RANGAP1', 'NDC80', 'PSMB8', 'PSMB9', 'CENPE', 'CENPF', 'ESPL1', 'CENPH', 'INCENP', 'CENPK', 'PSME1', 'PSME2', 'BIRC5', 'CENPM', 'KIF2C', 'CENPN', 'CENPP', 'SPC24', 'MAD2L1', 'SPC25']	Reactome Pathways	upregulated
G1/S Transition Homo sapiens R-HSA-69206	166347814848932	108724061992766	['PRIM2', 'PCNA', 'MCM7', 'MCM8', 'PRIM1', 'PKMYT1', 'PSMB10', 'CKS1B', 'CCNB1', 'CDC45', 'ORC1', 'E2F1', 'FBXO5', 'POLE', 'CDT1', 'RRM2', 'RPA2', 'CDC6', 'CDC25A', 'PSMB8', 'PSMB9', 'DHFR', 'CCNA2', 'POLA1', 'CCNE1', 'POLE2', 'PSME1', 'CDK1', 'MCM3', 'PSME2', 'MCM4', 'MCM5', 'MCM6', 'MCM2']	Reactome Pathways	upregulated
DNA Replication Homo sapiens R-HSA-69306	255084462938258	183394058321624	['PRIM2', 'FEN1', 'PCNA', 'MCM7', 'MCM8', 'PRIM1', 'GMNN', 'PSMB10', 'CDC45', 'ORC1', 'POLD1', 'E2F1', 'POLE', 'RFC5', 'GINS1', 'CDT1', 'RFC3', 'RFC4', 'LIG1', 'RPA2', 'CDC6', 'PSMB8', 'PSMB9', 'CCNA2', 'POLA1', 'POLE2', 'PSME1', 'MCM3', 'PSME2', 'MCM4', 'MCM5', 'MCM6', 'MCM2']	Reactome Pathways	upregulated
Synthesis of DNA Homo sapiens R-HSA-69239	474151414148921	402873750584051	['PRIM2', 'FEN1', 'PCNA', 'MCM7', 'MCM8', 'PRIM1', 'PSMB10', 'CDC45', 'ORC1', 'POLD1', 'POLE', 'RFC5', 'GINS1', 'CDT1', 'RFC3', 'RFC4', 'LIG1', 'RPA2', 'CDC6', 'PSMB8', 'PSMB9', 'CCNA2', 'POLA1', 'POLE2', 'PSME1', 'MCM3', 'PSME2', 'MCM4', 'MCM5', 'MCM6', 'MCM2']	Reactome Pathways	upregulated
RHO GTPases Activate Formins Homo sapiens R-HSA-5663220	678046575692311	620434775143291	['ERCC6L', 'ZWILCH', 'BUB1B', 'CASC5', 'CDCA8', 'PMF1', 'CENPA', 'ACTB', 'AURKB', 'CDC20', 'SGOL1', 'NUP85', 'NUF2', 'KNTC1', 'PLK1', 'RANGAP1', 'NDC80', 'CENPE', 'CENPF', 'DIAPH3', 'CENPH', 'INCENP', 'CENPK', 'BIRC5', 'CENPM', 'KIF2C', 'CENPN', 'PFN1', 'CENPP', 'SPC24', 'MAD2L1', 'SPC25']	Reactome Pathways	upregulated
DNA strand elongation Homo sapiens R-HSA-69190	108833721379904	106699726843043	['GINS1', 'RFC5', 'PRIM2', 'FEN1', 'RFC3', 'PCNA', 'RFC4', 'MCM7', 'LIG1', 'MCM8', 'PRIM1', 'RPA2', 'POLA1', 'CDC45', 'POLD1', 'MCM3', 'MCM4', 'MCM5', 'MCM6', 'MCM2']	Reactome Pathways	upregulated
Cell Cycle Checkpoints Homo sapiens R-HSA-69620	262149147139871	2741428989698	['ANAPC15', 'MCM7', 'MCM8', 'BUB1B', 'BRCA1', 'PKMYT1', 'PSMB10', 'CDC20', 'CCNB2', 'CCNB1', 'CDC45', 'ORC1', 'EXO1', 'CHEK1', 'WHSC1', 'TOPBP1', 'GTSE1', 'RFC5', 'RFC3', 'RFC4', 'UBE2C', 'H2AFX', 'RPA2', 'CDC6', 'CDC25A', 'PSMB8', 'PSMB9', 'CCNA2', 'CCNE1', 'PSME1', 'CDK1', 'MCM3', 'PSME2', 'MCM4', 'MCM5', 'MCM6', 'MCM2', 'MAD2L1']	Reactome Pathways	upregulated
RHO GTPase Effectors Homo sapiens R-HSA-195258	0.00126881925846463	0.0000140979917607181	['ERCC6L', 'ZWILCH', 'NCF4', 'CDCA8', 'NOXO1', 'BUB1B', 'CASC5', 'IQGAP3', 'CENPA', 'PMF1', 'ACTB', 'AURKB', 'CDC20', 'SGOL1', 'NUP85', 'NUF2', 'RAC2', 'KNTC1', 'H2AFZ', 'PLK1', 'H2AFX', 'CYBA', 'RANGAP1', 'NDC80', 'CENPE', 'CENPF', 'DIAPH3', 'CENPH', 'INCENP', 'PRC1', 'CENPK', 'NOXA1', 'CENPM', 'BIRC5', 'KIF2C', 'CENPN', 'PFN1', 'CENPP', 'SPC24', 'SPC25', 'MAD2L1']	Reactome Pathways	upregulated
Chromosome Maintenance Homo sapiens R-HSA-73886	0.00178274409073864	0.0000209734598910428	['PRIM2', 'FEN1', 'PCNA', 'PRIM1', 'HJURP', 'CASC5', 'CENPA', 'MIS18BP1', 'POLD1', 'OIP5', 'POLE', 'RFC5', 'RFC3', 'RFC4', 'LIG1', 'H2AFZ', 'H2AFX', 'RPA2', 'POLA1', 'MIS18A', 'CENPH', 'POLE2', 'CENPK', 'CENPM', 'CENPN', 'CENPP']	Reactome Pathways	upregulated
E2F mediated regulation of DNA replication Homo sapiens R-HSA-113510	0.0228642286875257	0.0000358654567647463	['PRIM2', 'CDT1', 'PCNA', 'RRM2', 'MCM8', 'PRIM1', 'CDC6', 'CDC25A', 'DHFR', 'POLA1', 'CCNB1', 'CDC45', 'ORC1', 'CCNE1', 'E2F1', 'CDK1', 'FBXO5']	Reactome Pathways	upregulated
G2/M Checkpoints Homo sapiens R-HSA-69481	0.005016603806519	0.0000688553463639863	['MCM7', 'MCM8', 'BRCA1', 'PKMYT1', 'PSMB10', 'CCNB2', 'CCNB1', 'CDC45', 'ORC1', 'EXO1', 'CHEK1', 'WHSC1', 'TOPBP1', 'GTSE1', 'RFC5', 'RFC3', 'RFC4', 'H2AFX', 'RPA2', 'CDC6', 'CDC25A', 'PSMB8', 'PSMB9', 'PSME1', 'CDK1', 'MCM3', 'PSME2', 'MCM4', 'MCM5', 'MCM6', 'MCM2']	Reactome Pathways	upregulated

## Sheet: Air vs CS_Down
term_name	FDR	pvalue	overlapping_genes	gene_set_library	geneset
RORA activates gene expression Homo sapiens R-HSA-1368082	0.00515124297098229	0.0000034	['SREBF1', 'NRIP1', 'EP300', 'RORA', 'PPARGC1A', 'NPAS2', 'ARNTL']	Reactome Pathways	downregulated
BMAL1:CLOCK,NPAS2 activates circadian gene expression Homo sapiens R-HSA-1368108	0.0565781242702624	0.000074	['NRIP1', 'CRY2', 'EP300', 'RORA', 'PPARGC1A', 'NPAS2', 'ARNTL']	Reactome Pathways	downregulated
Circadian Clock Homo sapiens R-HSA-400253	0.085235707823371	0.000167128838869355	['SREBF1', 'CRY2', 'NRIP1', 'EP300', 'RORA', 'PPARGC1A', 'NPAS2', 'ARNTL']	Reactome Pathways	downregulated
RAF-independent MAPK1/3 activation Homo sapiens R-HSA-112409	0.0848470443031258	0.000221822338047387	['DUSP4', 'DUSP1', 'DUSP8', 'DUSP16', 'DUSP6']	Reactome Pathways	downregulated
NR1D1 (REV-ERBA) represses gene expression Homo sapiens R-HSA-1368071	0.242335018468472	0.000791944504798928	['PPARGC1A', 'NPAS2', 'ARNTL']	Reactome Pathways	downregulated
Nuclear Receptor transcription pathway Homo sapiens R-HSA-383280	0.419413748393763	0.0016447597976226	['NR4A1', 'THRB', 'VDR', 'NR1I3', 'RORA', 'NR3C2']	Reactome Pathways	downregulated
Growth hormone receptor signaling Homo sapiens R-HSA-982772	0.602426956991847	0.00275620176401498	['GHR', 'SOCS3', 'IRS1', 'IRS2']	Reactome Pathways	downregulated
Negative regulation of MAPK pathway Homo sapiens R-HSA-5675221	0.585290761397281	0.0030603438504433	['DUSP4', 'DUSP1', 'DUSP8', 'DUSP16', 'DUSP6']	Reactome Pathways	downregulated
Transcriptional Regulation by TP53 Homo sapiens R-HSA-3700989	0.523026190065007	0.00307662464744122	['JUN', 'BTG2', 'CDKN1A', 'BRD1', 'DYRK2', 'PPP1R13B', 'PRKAG2', 'FOS', 'PRDM1', 'NDRG1', 'PERP', 'SESN1', 'KAT6A', 'RRAGD', 'JMY', 'EP300', 'SGK1', 'RFFL']	Reactome Pathways	downregulated
Signaling by FGFR4 Homo sapiens R-HSA-5654743	0.669759864479715	0.00437751545411578	['DUSP4', 'CDKN1A', 'PHLPP1', 'DUSP1', 'IRS1', 'ITPR2', 'IRS2', 'PIK3R1', 'DUSP8', 'ADCY7', 'DUSP16', 'DUSP6', 'NR4A1', 'SPRED2', 'GDNF', 'SPRY2', 'PLCG1']	Reactome Pathways	downregulated
Signaling by FGFR3 Homo sapiens R-HSA-5654741	0.627279054293704	0.00450984940995473	['DUSP4', 'CDKN1A', 'PHLPP1', 'DUSP1', 'IRS1', 'ITPR2', 'IRS2', 'PIK3R1', 'DUSP8', 'ADCY7', 'DUSP16', 'DUSP6', 'NR4A1', 'SPRED2', 'GDNF', 'SPRY2', 'PLCG1']	Reactome Pathways	downregulated
TP53 regulates transcription of p53-dependent apoptosis remain uncertain Homo sapiens R-HSA-6803205	0.541741636401411	0.00460303351190741	['PPP1R13B', 'PERP', 'NDRG1']	Reactome Pathways	downregulated
Repression of WNT target genes Homo sapiens R-HSA-4641265	0.586886772768195	0.00460303351190741	['TLE4', 'TCF7L1', 'AXIN2']	Reactome Pathways	downregulated
Regulation of TP53 Activity Homo sapiens R-HSA-5633007	0.518571399299256	0.00474509777136574	['BRD1', 'DYRK2', 'PPP1R13B', 'KAT6A', 'JMY', 'EP300', 'PRKAG2', 'PRDM1', 'SGK1', 'RFFL']	Reactome Pathways	downregulated
Signaling by PDGF Homo sapiens R-HSA-186797	0.500160711006598	0.00490353638241763	['DUSP4', 'CDKN1A', 'PHLPP1', 'DUSP1', 'IRS1', 'ITPR2', 'IRS2', 'PIK3R1', 'DUSP8', 'ADCY7', 'DUSP16', 'DUSP6', 'NR4A1', 'SPRED2', 'GDNF', 'NCK2', 'PLCG1', 'COL6A5']	Reactome Pathways	downregulated
Signaling by FGFR1 Homo sapiens R-HSA-5654736	0.471113905719763	0.00492668136700406	['DUSP4', 'CDKN1A', 'PHLPP1', 'DUSP1', 'IRS1', 'ITPR2', 'IRS2', 'PIK3R1', 'DUSP8', 'ADCY7', 'DUSP16', 'DUSP6', 'NR4A1', 'SPRED2', 'GDNF', 'SPRY2', 'PLCG1']	Reactome Pathways	downregulated
Downstream signal transduction Homo sapiens R-HSA-186763	0.512201907769171	0.00569113230854634	['DUSP4', 'CDKN1A', 'PHLPP1', 'DUSP1', 'IRS1', 'ITPR2', 'IRS2', 'PIK3R1', 'DUSP8', 'ADCY7', 'DUSP16', 'DUSP6', 'NR4A1', 'SPRED2', 'GDNF', 'NCK2', 'PLCG1']	Reactome Pathways	downregulated
Cell-Cell communication Homo sapiens R-HSA-1500931	0.484678306979149	0.00570209772916646	['PRKCI', 'CADM1', 'DST', 'CLDN15', 'CADM2', 'PARD3', 'NCK2', 'CASK', 'PIK3R1']	Reactome Pathways	downregulated
IRS activation Homo sapiens R-HSA-74713	0.477747467277678	0.00593281168514763	['IRS1', 'IRS2']	Reactome Pathways	downregulated
MAPK targets/ Nuclear events mediated by MAP kinases Homo sapiens R-HSA-450282	0.483289415089925	0.00631750869398594	['DUSP4', 'JUN', 'FOS', 'DUSP6']	Reactome Pathways	downregulated

## Sheet: Miso vs CS_Up
term_name	FDR	pvalue	overlapping_genes	gene_set_library	geneset
Diseases of signal transduction Homo sapiens R-HSA-5663202	0.19284718683036203	0.00012604391296102	['HDAC4', 'SMAD4', 'MAML2', 'CHUK', 'PDPK1', 'PIK3R1', 'RBPJ', 'FGF1', 'FOXO1', 'BAG4', 'ZMYM2', 'TNKS2', 'APC', 'MYC', 'TRIM24', 'MDM2', 'EP300', 'RICTOR', 'SOS1']	Reactome Pathways	upregulated
Circadian Clock Homo sapiens R-HSA-400253	0.12785356173505663	0.000167128838869355	['PER2', 'NCOA2', 'NRIP1', 'BHLHE41', 'EP300', 'FBXL3', 'SIRT1', 'PPARGC1A']	Reactome Pathways	upregulated
Nephrin interactions Homo sapiens R-HSA-373753	0.0903820757175809	0.000177219756308982	['MAGI2', 'CASK', 'WASL', 'PIK3R1', 'CD2AP']	Reactome Pathways	upregulated
Rho GTPase cycle Homo sapiens R-HSA-194840	0.09442064659848608	0.000246851363656172	['SYDE2', 'ARHGAP32', 'ARHGAP40', 'SRGAP3', 'ARHGAP26', 'SOS1', 'ARHGAP6', 'NGEF', 'RHOBTB1', 'ARHGAP12', 'ARHGEF6']	Reactome Pathways	upregulated
Signaling by FGFR1 in disease Homo sapiens R-HSA-5655302	0.10141974903960442	0.00033143708836472	['BAG4', 'ZMYM2', 'TRIM24', 'PIK3R1', 'FGF1', 'SOS1']	Reactome Pathways	upregulated
Constitutive Signaling by AKT1 E17K in Cancer Homo sapiens R-HSA-5674400	0.08570481307056431	0.000336097306159075	['CHUK', 'PDPK1', 'MDM2', 'RICTOR', 'FOXO1']	Reactome Pathways	upregulated
RORA activates gene expression Homo sapiens R-HSA-1368082	0.10711932654833865	0.000490088422116582	['NCOA2', 'NRIP1', 'EP300', 'PPARGC1A', 'SIRT1']	Reactome Pathways	upregulated
BMAL1:CLOCK,NPAS2 activates circadian gene expression Homo sapiens R-HSA-1368108	0.110704957645036	0.00057884945173875	['PER2', 'NCOA2', 'NRIP1', 'BHLHE41', 'EP300', 'PPARGC1A']	Reactome Pathways	upregulated
FGFR1 mutant receptor activation Homo sapiens R-HSA-1839124	0.16151242820381512	0.000950073107081265	['BAG4', 'ZMYM2', 'TRIM24', 'PIK3R1', 'FGF1']	Reactome Pathways	upregulated
PI-3K cascade:FGFR2 Homo sapiens R-HSA-5654695	0.10075502892646243	0.000987794401239827	['PHLPP1', 'CHUK', 'AGO4', 'PDPK1', 'MDM2', 'RICTOR', 'PIK3R1', 'FGF1', 'FOXO1', 'IER3']	Reactome Pathways	upregulated
PI-3K cascade:FGFR4 Homo sapiens R-HSA-5654720	0.10795181670692403	0.000987794401239827	['PHLPP1', 'CHUK', 'AGO4', 'PDPK1', 'MDM2', 'RICTOR', 'PIK3R1', 'FGF1', 'FOXO1', 'IER3']	Reactome Pathways	upregulated
PIP3 activates AKT signaling Homo sapiens R-HSA-1257604	0.11625580260745665	0.000987794401239827	['PHLPP1', 'CHUK', 'AGO4', 'PDPK1', 'MDM2', 'RICTOR', 'PIK3R1', 'FGF1', 'FOXO1', 'IER3']	Reactome Pathways	upregulated
PI3K events in ERBB4 signaling Homo sapiens R-HSA-1250342	0.12594378615807802	0.000987794401239827	['PHLPP1', 'CHUK', 'AGO4', 'PDPK1', 'MDM2', 'RICTOR', 'PIK3R1', 'FGF1', 'FOXO1', 'IER3']	Reactome Pathways	upregulated
PI-3K cascade:FGFR3 Homo sapiens R-HSA-5654710	0.13739322126335785	0.000987794401239827	['PHLPP1', 'CHUK', 'AGO4', 'PDPK1', 'MDM2', 'RICTOR', 'PIK3R1', 'FGF1', 'FOXO1', 'IER3']	Reactome Pathways	upregulated
PI-3K cascade:FGFR1 Homo sapiens R-HSA-5654689	0.15113254338969365	0.000987794401239827	['PHLPP1', 'CHUK', 'AGO4', 'PDPK1', 'MDM2', 'RICTOR', 'PIK3R1', 'FGF1', 'FOXO1', 'IER3']	Reactome Pathways	upregulated
PI3K/AKT activation Homo sapiens R-HSA-198203	0.10708476221329107	0.00118983069125878	['PHLPP1', 'CHUK', 'AGO4', 'PDPK1', 'MDM2', 'RICTOR', 'PIK3R1', 'FGF1', 'FOXO1', 'IER3']	Reactome Pathways	upregulated
GAB1 signalosome Homo sapiens R-HSA-180292	0.11377755985162176	0.00118983069125878	['PHLPP1', 'CHUK', 'AGO4', 'PDPK1', 'MDM2', 'RICTOR', 'PIK3R1', 'FGF1', 'FOXO1', 'IER3']	Reactome Pathways	upregulated
Disease Homo sapiens R-HSA-1643685	0.12133833983559689	0.00142750988041878	['HDAC4', 'MAML2', 'RNMT', 'PIK3R1', 'RBPJ', 'FGF1', 'FOXO1', 'ADAMTS15', 'ADAMTS5', 'BAG4', 'ZMYM2', 'TNKS2', 'AP1G1', 'MYC', 'AP1S2', 'TRIM24', 'EP300', 'RPL38', 'RICTOR', 'MUC6', 'SMAD4', 'CHUK', 'PDPK1', 'LIG4', 'NUP153', 'DCN', 'APC', 'RPS29', 'OGN', 'MDM2', 'SOS1', 'RPS21']	Reactome Pathways	upregulated
IRAK1 recruits IKK complex upon TLR7/8 or 9 stimulation Homo sapiens R-HSA-975144	0.1250605183327929	0.00163477801742212	['CHUK', 'TRAF6', 'PELI1']	Reactome Pathways	upregulated
IRAK1 recruits IKK complex Homo sapiens R-HSA-937039	0.1316426508766241	0.00163477801742212	['CHUK', 'TRAF6', 'PELI1']	Reactome Pathways	upregulated

## Sheet: Miso vs CS_Down
term_name	FDR	pvalue	overlapping_genes	gene_set_library	geneset
Cell Cycle, Mitotic Homo sapiens R-HSA-69278	1.20463e-28	7.87342e-33	['ERCC6L', 'NUP188', 'GMNN', 'CASC5', 'BUB1B', 'CDC20', 'PTTG1', 'KNTC1', 'GTSE1', 'CDK5RAP2', 'TMPO', 'LIG1', 'CDC25C', 'CDC25A', 'CDC25B', 'PSME1', 'KIF20A', 'MAD1L1', 'NUP205', 'CDCA5', 'NCAPG', 'CDCA8', 'HMMR', 'AAAS', 'PKMYT1', 'PMF1', 'NCAPH', 'CCNB2', 'CCNB1', 'ORC1', 'CDT1', 'UBE2C', 'NCAPH2', 'PLK1', 'CDC6', 'NDC80', 'DHFR', 'TPX2', 'CDK2', 'CDK1', 'TOP2A', 'FEN1', 'MCM7', 'NCAPG2', 'FOX…	Reactome Pathways	downregulated
Cell Cycle Homo sapiens R-HSA-1640170	2.01947e-25	2.63982e-29	['ERCC6L', 'NUP188', 'GMNN', 'HJURP', 'CASC5', 'BUB1B', 'CDC20', 'PTTG1', 'KNTC1', 'GTSE1', 'CDK5RAP2', 'TMPO', 'LIG1', 'TINF2', 'CDC25C', 'CDC25A', 'CDC25B', 'PSME1', 'KIF20A', 'MAD1L1', 'NUP205', 'CDCA5', 'NCAPG', 'CDCA8', 'HMMR', 'AAAS', 'PKMYT1', 'PMF1', 'NCAPH', 'CCNB2', 'CCNB1', 'ORC1', 'CLSPN', 'CDT1', 'UBE2C', 'NCAPH2', 'PLK1', 'CDC6', 'NDC80', 'DHFR', 'TPX2', 'CDK2', 'CDK1', 'TOP2A', 'FE…	Reactome Pathways	downregulated
M Phase Homo sapiens R-HSA-68886	0.120861	2.36983e-05	['ERCC6L', 'NUP188', 'NCAPG2', 'BUB1B', 'CASC5', 'LMNB1', 'CDC20', 'PTTG1', 'KNTC1', 'TMPO', 'H2AFX', 'KIF23', 'PPP2R5D', 'RANGAP1', 'ESPL1', 'INCENP', 'PSME1', 'BIRC5', 'KIF2C', 'KIF20A', 'MAD1L1', 'NUP205', 'CDCA5', 'NCAPG', 'CDCA8', 'AAAS', 'CENPA', 'PMF1', 'NCAPH', 'AURKB', 'CCNB2', 'CCNB1', 'BUB1', 'UBE2C', 'NCAPH2', 'NDE1', 'PLK1', 'NDC80', 'PSMB9', 'CENPE', 'PSMC5', 'CENPF', 'APITD1', 'PSM…	Reactome Pathways	downregulated
Mitotic Prometaphase Homo sapiens R-HSA-68877	0.7999	0.0209124	['ERCC6L', 'CDCA5', 'BUB1B', 'CASC5', 'NCAPG', 'CDCA8', 'PMF1', 'CENPA', 'NCAPH', 'AURKB', 'CDC20', 'CCNB2', 'CCNB1', 'KNTC1', 'BUB1', 'NDE1', 'PLK1', 'PPP2R5D', 'RANGAP1', 'NDC80', 'CENPE', 'CENPF', 'APITD1', 'CENPH', 'INCENP', 'CDK1', 'BIRC5', 'CENPM', 'KIF2C', 'CENPN', 'NCAPD2', 'CENPO', 'CENPP', 'MAD1L1', 'SPC24', 'MAD2L1', 'SPC25']	Reactome Pathways	downregulated
Resolution of Sister Chromatid Cohesion Homo sapiens R-HSA-2500257	2910.01	0.950984	['ERCC6L', 'CDCA5', 'BUB1B', 'CASC5', 'CDCA8', 'PMF1', 'CENPA', 'AURKB', 'CDC20', 'CCNB2', 'CCNB1', 'KNTC1', 'BUB1', 'NDE1', 'PLK1', 'PPP2R5D', 'RANGAP1', 'NDC80', 'CENPE', 'CENPF', 'APITD1', 'CENPH', 'INCENP', 'CDK1', 'BIRC5', 'CENPM', 'KIF2C', 'CENPN', 'CENPO', 'CENPP', 'MAD1L1', 'SPC24', 'MAD2L1', 'SPC25']	Reactome Pathways	downregulated
Mitotic Anaphase Homo sapiens R-HSA-68882	49712.4	194.951	['ERCC6L', 'CDCA5', 'BUB1B', 'CASC5', 'CDCA8', 'PMF1', 'CENPA', 'AURKB', 'LMNB1', 'CDC20', 'PTTG1', 'KNTC1', 'BUB1', 'TMPO', 'UBE2C', 'NDE1', 'PLK1', 'PPP2R5D', 'RANGAP1', 'NDC80', 'PSMB9', 'CENPE', 'PSMC5', 'CENPF', 'APITD1', 'ESPL1', 'PSMC3', 'CENPH', 'INCENP', 'PSMC4', 'PSME1', 'BIRC5', 'CENPM', 'KIF2C', 'CENPN', 'CENPO', 'CENPP', 'MAD1L1', 'SPC24', 'MAD2L1', 'SPC25']	Reactome Pathways	downregulated
Separation of Sister Chromatids Homo sapiens R-HSA-2467813	42893.6	224.28	['ERCC6L', 'CDCA5', 'BUB1B', 'CASC5', 'CDCA8', 'PMF1', 'CENPA', 'AURKB', 'CDC20', 'PTTG1', 'KNTC1', 'BUB1', 'UBE2C', 'NDE1', 'PLK1', 'PPP2R5D', 'RANGAP1', 'NDC80', 'PSMB9', 'CENPE', 'PSMC5', 'CENPF', 'APITD1', 'ESPL1', 'PSMC3', 'CENPH', 'INCENP', 'PSMC4', 'PSME1', 'BIRC5', 'CENPM', 'KIF2C', 'CENPN', 'CENPO', 'CENPP', 'MAD1L1', 'SPC24', 'MAD2L1', 'SPC25']	Reactome Pathways	downregulated
Mitotic Metaphase and Anaphase Homo sapiens R-HSA-2555396	544.898	24.93	['ERCC6L', 'CDCA5', 'BUB1B', 'CASC5', 'CDCA8', 'PMF1', 'CENPA', 'AURKB', 'LMNB1', 'CDC20', 'PTTG1', 'KNTC1', 'BUB1', 'TMPO', 'UBE2C', 'NDE1', 'PLK1', 'PPP2R5D', 'RANGAP1', 'NDC80', 'PSMB9', 'CENPE', 'PSMC5', 'CENPF', 'APITD1', 'ESPL1', 'PSMC3', 'CENPH', 'INCENP', 'PSMC4', 'PSME1', 'BIRC5', 'CENPM', 'KIF2C', 'CENPN', 'CENPO', 'CENPP', 'MAD1L1', 'SPC24', 'MAD2L1', 'SPC25']	Reactome Pathways	downregulated
RHO GTPases Activate Formins Homo sapiens R-HSA-5663220	1.05474e+08	62043.5	['ERCC6L', 'BUB1B', 'CASC5', 'CDCA8', 'PMF1', 'CENPA', 'AURKB', 'CDC20', 'KNTC1', 'BUB1', 'NDE1', 'PLK1', 'PPP2R5D', 'RANGAP1', 'NDC80', 'FMNL3', 'CENPE', 'CENPF', 'DIAPH3', 'APITD1', 'CENPH', 'INCENP', 'BIRC5', 'CENPM', 'KIF2C', 'CENPN', 'CENPO', 'CENPP', 'MAD1L1', 'SPC24', 'MAD2L1', 'SPC25']	Reactome Pathways	downregulated
Cell Cycle Homo sapiens WP179	2.47042e+08	565313	['PCNA', 'HDAC3', 'MCM7', 'BUB1B', 'PKMYT1', 'CDC20', 'CCNB2', 'CCNB1', 'CDC45', 'PTTG1', 'ORC1', 'E2F1', 'BUB1', 'PLK1', 'CDC6', 'CDC25C', 'CDC25A', 'CDC25B', 'CCNA2', 'MAD2L2', 'CCNA1', 'ESPL1', 'CDK2', 'CDK1', 'MCM3', 'MCM5', 'MCM6', 'MAD1L1', 'MCM2', 'MAD2L1']	WikiPathways	downregulated
Cell cycle Homo sapiens hsa04110	0.00003267726474753	1.11527e+07	['PCNA', 'MCM7', 'BUB1B', 'TTK', 'PKMYT1', 'CDC20', 'CCNB2', 'CCNB1', 'CDC45', 'PTTG1', 'ORC1', 'E2F1', 'BUB1', 'CDKN2C', 'PLK1', 'CDC6', 'CDC25C', 'CDC25A', 'CDC25B', 'GADD45G', 'CCNA2', 'MAD2L2', 'CCNA1', 'ESPL1', 'CDK2', 'CDK1', 'MCM3', 'MCM5', 'MCM6', 'MAD1L1', 'MCM2', 'MAD2L1']	KEGG Pathways	downregulated
Retinoblastoma (RB) in Cancer Homo sapiens WP2446	5.28319e+08	2.41793e+07	['TOP2A', 'DNMT1', 'PCNA', 'MCM7', 'SUV39H1', 'TTK', 'CCNB2', 'CCNB1', 'CDC45', 'ORC1', 'STMN1', 'E2F1', 'POLE', 'RFC5', 'CDT1', 'RFC4', 'RRM2', 'RPA2', 'CDC25A', 'CDC25B', 'MAPK13', 'CCNA2', 'DHFR', 'ANLN', 'CDK2', 'MCM3', 'CDK1', 'MCM6']	WikiPathways	downregulated
S Phase Homo sapiens R-HSA-69242	0.00033314034755593	0.0000217738789252241	['FEN1', 'PCNA', 'MCM7', 'CDCA5', 'CKS1B', 'CDC45', 'ORC1', 'POLD1', 'POLE', 'RFC5', 'CDT1', 'RFC4', 'LIG1', 'GINS3', 'RPA2', 'CDC6', 'CDC25A', 'CDC25B', 'PSMB9', 'CCNA2', 'CCNA1', 'PSMC5', 'PSMC3', 'PSMC4', 'CDK2', 'PSME1', 'MCM3', 'MCM5', 'MCM6', 'MCM2']	Reactome Pathways	downregulated
DNA Replication Homo sapiens R-HSA-69306	0.000375233079340975	0.0000269775416519655	['FEN1', 'PCNA', 'MCM7', 'GMNN', 'CDC45', 'ORC1', 'POLD1', 'E2F1', 'POLE', 'RFC5', 'CDT1', 'RFC4', 'LIG1', 'GINS3', 'RPA2', 'CDC6', 'PSMB9', 'CCNA2', 'CCNA1', 'PSMC5', 'PSMC3', 'PSMC4', 'CDK2', 'PSME1', 'MCM3', 'MCM5', 'MCM6', 'MCM2']	Reactome Pathways	downregulated
Cell Cycle Checkpoints Homo sapiens R-HSA-69620	0.00352765610016771	0.0000322792061453255	['MCM7', 'BUB1B', 'BRCA1', 'PKMYT1', 'CDC20', 'CCNB2', 'CCNB1', 'CDC45', 'ORC1', 'CLSPN', 'GTSE1', 'RFC5', 'RFC4', 'UBE2C', 'H2AFX', 'RPA2', 'CDC6', 'CDC25C', 'CDC25A', 'PSMB9', 'CCNA2', 'CCNA1', 'PSMC5', 'PSMC3', 'PSMC4', 'CDK2', 'PSME1', 'CDK1', 'MCM3', 'MCM5', 'MCM6', 'MAD1L1', 'MCM2', 'MAD2L1']	Reactome Pathways	downregulated
Synthesis of DNA Homo sapiens R-HSA-69239	0.0060411413477767	0.0000631753343558348	['FEN1', 'PCNA', 'MCM7', 'CDC45', 'ORC1', 'POLD1', 'POLE', 'RFC5', 'CDT1', 'RFC4', 'LIG1', 'GINS3', 'RPA2', 'CDC6', 'PSMB9', 'CCNA2', 'CCNA1', 'PSMC5', 'PSMC3', 'PSMC4', 'CDK2', 'PSME1', 'MCM3', 'MCM5', 'MCM6', 'MCM2']	Reactome Pathways	downregulated
RHO GTPase Effectors Homo sapiens R-HSA-195258	0.0014434637043383	0.000113212839555945	['ERCC6L', 'NCF4', 'CDCA8', 'NOXO1', 'BUB1B', 'CASC5', 'IQGAP3', 'CENPA', 'PMF1', 'AURKB', 'CDC20', 'RAC2', 'KNTC1', 'BUB1', 'NDE1', 'PLK1', 'H2AFX', 'CYBA', 'PPP2R5D', 'CDC25C', 'RANGAP1', 'NDC80', 'FMNL3', 'CENPE', 'CENPF', 'APITD1', 'DIAPH3', 'CENPH', 'INCENP', 'PRC1', 'CENPM', 'BIRC5', 'KIF2C', 'CENPN', 'CENPO', 'CENPP', 'SPC24', 'MAD1L1', 'SPC25', 'MAD2L1']	Reactome Pathways	downregulated
G1/S Transition Homo sapiens R-HSA-69206	0.00216030064451749	0.000183554956723708	['PCNA', 'MCM7', 'PKMYT1', 'CKS1B', 'CCNB1', 'CDC45', 'ORC1', 'E2F1', 'POLE', 'CDT1', 'RRM2', 'RPA2', 'CDC6', 'CDC25A', 'PSMB9', 'DHFR', 'CCNA2', 'CCNA1', 'PSMC5', 'PSMC3', 'PSMC4', 'CDK2', 'PSME1', 'CDK1', 'MCM3', 'MCM5', 'MCM6', 'MCM2']	Reactome Pathways	downregulated
Mitotic G1-G1/S phases Homo sapiens R-HSA-453279	0.00388004096845465	0.000380396173377907	['TOP2A', 'PCNA', 'MCM7', 'PKMYT1', 'CKS1B', 'CCNB1', 'CDC45', 'ORC1', 'E2F1', 'POLE', 'CDT1', 'CDKN2C', 'RRM2', 'RPA2', 'CDC6', 'CDC25A', 'PSMB9', 'DHFR', 'CCNA2', 'CCNA1', 'PSMC5', 'PSMC3', 'PSMC4', 'CDK2', 'PSME1', 'CDK1', 'MCM3', 'MCM5', 'MCM6', 'MCM2']	Reactome Pathways	downregulated
Signaling by Rho GTPases Homo sapiens R-HSA-194315	0.141460297782375	0.00157178108647084	['ARHGAP11A', 'ERCC6L', 'NCF4', 'ARHGAP19', 'CDCA8', 'NOXO1', 'BUB1B', 'CASC5', 'IQGAP3', 'KALRN', 'CENPA', 'PMF1', 'AURKB', 'CDC20', 'RACGAP1', 'RAC2', 'KNTC1', 'ECT2', 'BUB1', 'NDE1', 'PLK1', 'H2AFX', 'CYBA', 'PPP2R5D', 'CDC25C', 'RANGAP1', 'NDC80', 'FMNL3', 'CENPE', 'DEPDC1B', 'CENPF', 'APITD1', 'DIAPH3', 'CENPH', 'INCENP', 'PRC1', 'CENPM', 'BIRC5', 'KIF2C', 'CENPN', 'CENPO', 'CENPP', 'SPC24',…	Reactome Pathways	downregulated

## Sheet: ILO vs CS_Up
term_name	FDR	pvalue	overlapping_genes	gene_set_library	geneset
Selenocysteine synthesis Homo sapiens R-HSA-2408557	0.002587207296412014	0.0000017	['SEPSECS', 'RPL41', 'RPS28', 'RPS27', 'RPS29', 'RPL22', 'RPL36', 'RPL38', 'RPL23A', 'RPL37', 'RPL39', 'RPS21']	Reactome Pathways	upregulated
Circadian Clock Homo sapiens R-HSA-400253	0.002597869492686347	0.0000034	['PER2', 'ATF2', 'NCOA6', 'TBL1XR1', 'SERPINE1', 'NRIP1', 'BHLHE41', 'EP300', 'FBXL3', 'SIRT1']	Reactome Pathways	upregulated
Selenoamino acid metabolism Homo sapiens R-HSA-2408522	0.002097589021031587	0.0000041	['RPL41', 'RPL22', 'RPL23A', 'SEPSECS', 'RPS28', 'RPS27', 'RPS29', 'CTH', 'RPL36', 'RPL38', 'RPL37', 'RPL39', 'RPS21']	Reactome Pathways	upregulated
Formation of a pool of free 40S subunits Homo sapiens R-HSA-72689	0.0018588062432057185	0.0000049	['RPL41', 'RPS28', 'RPS27', 'RPS29', 'RPL22', 'RPL36', 'RPL38', 'RPL23A', 'EIF3E', 'RPL37', 'RPL39', 'RPS21']	Reactome Pathways	upregulated
Peptide chain elongation Homo sapiens R-HSA-156902	0.0019504674906249408	0.0000076	['RPL41', 'RPS28', 'RPS27', 'RPS29', 'RPL22', 'RPL36', 'RPL38', 'RPL23A', 'RPL37', 'RPL39', 'RPS21']	Reactome Pathways	upregulated
Viral mRNA Translation Homo sapiens R-HSA-192823	0.002340560988749929	0.0000076	['RPL41', 'RPS28', 'RPS27', 'RPS29', 'RPL22', 'RPL36', 'RPL38', 'RPL23A', 'RPL37', 'RPL39', 'RPS21']	Reactome Pathways	upregulated
Influenza Viral RNA Transcription and Replication Homo sapiens R-HSA-168273	0.006539249342311651	0.0000076	['RANBP2', 'RPL41', 'RPS28', 'RPS27', 'RPS29', 'RPL22', 'RPL36', 'RPL38', 'RPL23A', 'RPL37', 'RPL39', 'RPS21']	Reactome Pathways	upregulated
BMAL1:CLOCK,NPAS2 activates circadian gene expression Homo sapiens R-HSA-1368108	0.006286458252251385	0.0000076	['PER2', 'NCOA6', 'TBL1XR1', 'SERPINE1', 'NRIP1', 'BHLHE41', 'EP300']	Reactome Pathways	upregulated
SRP-dependent cotranslational protein targeting to membrane Homo sapiens R-HSA-1799339	0.006136212016593985	0.0000076	['RPL41', 'RPS28', 'RPS27', 'RPS29', 'RPL22', 'RPL36', 'RPL38', 'RPL23A', 'RPL37', 'RPL39', 'RPS21']	Reactome Pathways	upregulated
Major pathway of rRNA processing in the nucleolus Homo sapiens R-HSA-6791226	0.005838544394599793	0.0000076	['RPL41', 'RPL22', 'ISG20L2', 'RPS27L', 'RPL23A', 'WDR43', 'RPS28', 'RPS27', 'RPS29', 'RPL36', 'RPL38', 'RPL37', 'RPL39', 'RPS21']	Reactome Pathways	upregulated
Eukaryotic Translation Termination Homo sapiens R-HSA-72764	0.002356527792167343	0.000011	['RPL41', 'RPS28', 'RPS27', 'RPS29', 'RPL22', 'RPL36', 'RPL38', 'RPL23A', 'RPL37', 'RPL39', 'RPS21']	Reactome Pathways	upregulated
Nonsense Mediated Decay (NMD) independent of the Exon Junction Complex (EJC) Homo sapiens R-HSA-975956	0.002285197170710147	0.000013	['RPL41', 'RPS28', 'RPS27', 'RPS29', 'RPL22', 'RPL36', 'RPL38', 'RPL23A', 'RPL37', 'RPL39', 'RPS21']	Reactome Pathways	upregulated
Eukaryotic Translation Elongation Homo sapiens R-HSA-156842	0.0025708468170489154	0.000013	['RPL41', 'RPS28', 'RPS27', 'RPS29', 'RPL22', 'RPL36', 'RPL38', 'RPL23A', 'RPL37', 'RPL39', 'RPS21']	Reactome Pathways	upregulated
Eukaryotic Translation Initiation Homo sapiens R-HSA-72613	0.002576716510434712	0.000013	['RPL41', 'RPS28', 'RPS27', 'RPS29', 'RPL22', 'RPL36', 'RPL38', 'RPL23A', 'EIF3E', 'RPL37', 'RPL39', 'RPS21']	Reactome Pathways	upregulated
3' -UTR-mediated translational regulation Homo sapiens R-HSA-157279	0.0016079611483687775	0.000014	['RPL41', 'RPS28', 'RPS27', 'RPS29', 'RPL22', 'RPL36', 'RPL38', 'RPL23A', 'EIF3E', 'RPL37', 'RPL39', 'RPS21']	Reactome Pathways	upregulated
L13a-mediated translational silencing of Ceruloplasmin expression Homo sapiens R-HSA-156827	0.0017419579107328424	0.000014	['RPL41', 'RPS28', 'RPS27', 'RPS29', 'RPL22', 'RPL36', 'RPL38', 'RPL23A', 'EIF3E', 'RPL37', 'RPL39', 'RPS21']	Reactome Pathways	upregulated
Nonsense Mediated Decay (NMD) enhanced by the Exon Junction Complex (EJC) Homo sapiens R-HSA-975957	0.0019003177207994645	0.000014	['RPL41', 'RPS28', 'RPS27', 'RPS29', 'RPL22', 'RPL36', 'PPP2R2A', 'RPL38', 'RPL23A', 'RPL37', 'RPL39', 'RPS21']	Reactome Pathways	upregulated
Nonsense-Mediated Decay (NMD) Homo sapiens R-HSA-927802	0.002090349492879411	0.000014	['RPL41', 'RPS28', 'RPS27', 'RPS29', 'RPL22', 'RPL36', 'PPP2R2A', 'RPL38', 'RPL23A', 'RPL37', 'RPL39', 'RPS21']	Reactome Pathways	upregulated
GTP hydrolysis and joining of the 60S ribosomal subunit Homo sapiens R-HSA-72706	0.00164421300468166	0.000015	['RPL41', 'RPS28', 'RPS27', 'RPS29', 'RPL22', 'RPL36', 'RPL38', 'RPL23A', 'EIF3E', 'RPL37', 'RPL39', 'RPS21']	Reactome Pathways	upregulated
Disease Homo sapiens R-HSA-1643685	0.0015619698576038773	0.000015	['GTF2A1', 'CUL5', 'CCNC', 'PIK3R1', 'FOXO3', 'CBL', 'LRP6', 'ADAMTS15', 'BAG4', 'ZMYM2', 'TNKS2', 'ADAMTS1', 'MYC', 'RPL36', 'EP300', 'RPL38', 'RICTOR', 'RPL37', 'RPL39', 'RANBP2', 'RPL41', 'JAG1', 'CHUK', 'CSNK1A1', 'PDPK1', 'RPL22', 'C1GALT1', 'LIG4', 'RPL23A', 'DCN', 'RPS28', 'RPS27', 'APC', 'RPS29', 'TBL1XR1', 'CHMP4C', 'SOS1', 'RPS21']	Reactome Pathways	upregulated

## Sheet: ILO vs CS_Down
term_name	FDR	pvalue	overlapping_genes	gene_set_library	geneset
Cell Cycle, Mitotic Homo sapiens R-HSA-69278	1.20463e-28	7.87342e-33	['GMNN', 'BUB1B', 'SMC2', 'CDC20', 'PTTG1', 'BANF1', 'KNTC1', 'CDK5RAP2', 'BORA', 'LIG1', 'CDC25C', 'CDC25B', 'CCNE1', 'ANAPC5', 'KIF20A', 'ANAPC15', 'CDCA5', 'NCAPG', 'CDCA8', 'HMMR', 'AAAS', 'PKMYT1', 'PMF1', 'NCAPH', 'SKA1', 'ANAPC11', 'CCNB2', 'CCNB1', 'ORC1', 'NUP85', 'CDT1', 'UBE2C', 'NCAPH2', 'PLK1', 'CDC6', 'NDC80', 'DHFR', 'TPX2', 'POLA1', 'CDK4', 'CDK2', 'CDK1', 'TOP2A', 'FEN1', 'MCM7',…	Reactome Pathways	downregulated
Cell Cycle Homo sapiens R-HSA-1640170	1.67822e-28	2.19375e-30	['GMNN', 'HJURP', 'BUB1B', 'SMC2', 'CDC20', 'PTTG1', 'RUVBL2', 'CHEK2', 'CHEK1', 'BANF1', 'KNTC1', 'CDK5RAP2', 'BORA', 'LIG1', 'CDC25C', 'CDC25B', 'CCNE1', 'ANAPC5', 'KIF20A', 'ANAPC15', 'CDCA5', 'NCAPG', 'CDCA8', 'HMMR', 'AAAS', 'PKMYT1', 'PMF1', 'NCAPH', 'SKA1', 'ANAPC11', 'CCNB2', 'CCNB1', 'ORC1', 'NUP85', 'CLSPN', 'CDT1', 'UBE2C', 'NCAPH2', 'PLK1', 'CDC6', 'NDC80', 'DHFR', 'TPX2', 'POLA1', 'C…	Reactome Pathways	downregulated
M Phase Homo sapiens R-HSA-68886	154.998	0.0303917	['BUB1B', 'SMC2', 'LMNB1', 'CDC20', 'SGOL1', 'PTTG1', 'BANF1', 'KNTC1', 'H2AFX', 'KIF23', 'RANGAP1', 'ESPL1', 'INCENP', 'BIRC5', 'KIF2C', 'ANAPC5', 'KIF20A', 'ANAPC15', 'CDCA5', 'NCAPG', 'CDCA8', 'AAAS', 'CENPA', 'PMF1', 'NCAPH', 'SKA1', 'AURKB', 'ANAPC11', 'CCNB2', 'CCNB1', 'NUP85', 'BUB1', 'CENPT', 'UBE2C', 'NCAPH2', 'PLK1', 'NDC80', 'PSMB9', 'CENPE', 'PSMC5', 'CENPF', 'APITD1', 'CENPH', 'CENPK…	Reactome Pathways	downregulated
Mitotic Prometaphase Homo sapiens R-HSA-68877	174.944	0.045737	['CDCA5', 'BUB1B', 'NCAPG', 'CDCA8', 'PMF1', 'CENPA', 'NCAPH', 'SKA1', 'AURKB', 'SMC2', 'CDC20', 'CCNB2', 'CCNB1', 'SGOL1', 'NUP85', 'KNTC1', 'BUB1', 'CENPT', 'PLK1', 'RANGAP1', 'NDC80', 'CENPE', 'CENPF', 'APITD1', 'CENPH', 'INCENP', 'CENPK', 'CDK1', 'BIRC5', 'CENPM', 'KIF2C', 'NCAPD2', 'CENPO', 'CENPP', 'SPC24', 'MAD2L1']	Reactome Pathways	downregulated
Mitotic Anaphase Homo sapiens R-HSA-68882	814009	319.219	['ANAPC15', 'CDCA5', 'BUB1B', 'CDCA8', 'PMF1', 'CENPA', 'SKA1', 'AURKB', 'ANAPC11', 'LMNB1', 'CDC20', 'SGOL1', 'PTTG1', 'NUP85', 'BANF1', 'KNTC1', 'BUB1', 'CENPT', 'UBE2C', 'PLK1', 'RANGAP1', 'NDC80', 'PSMB9', 'CENPE', 'PSMC5', 'CENPF', 'APITD1', 'ESPL1', 'CENPH', 'INCENP', 'CENPK', 'BIRC5', 'CENPM', 'ANAPC5', 'KIF2C', 'CENPO', 'CENPP', 'SPC24', 'MAD2L1']	Reactome Pathways	downregulated
Resolution of Sister Chromatid Cohesion Homo sapiens R-HSA-2500257	128231	41.9055	['CDCA5', 'BUB1B', 'CDCA8', 'PMF1', 'CENPA', 'SKA1', 'AURKB', 'CDC20', 'CCNB2', 'CCNB1', 'SGOL1', 'NUP85', 'KNTC1', 'BUB1', 'CENPT', 'PLK1', 'RANGAP1', 'NDC80', 'CENPE', 'CENPF', 'APITD1', 'CENPH', 'INCENP', 'CENPK', 'CDK1', 'BIRC5', 'CENPM', 'KIF2C', 'CENPO', 'CENPP', 'SPC24', 'MAD2L1']	Reactome Pathways	downregulated
Mitotic Metaphase and Anaphase Homo sapiens R-HSA-2555396	87895.7	4021.37	['ANAPC15', 'CDCA5', 'BUB1B', 'CDCA8', 'PMF1', 'CENPA', 'SKA1', 'AURKB', 'ANAPC11', 'LMNB1', 'CDC20', 'SGOL1', 'PTTG1', 'NUP85', 'BANF1', 'KNTC1', 'BUB1', 'CENPT', 'UBE2C', 'PLK1', 'RANGAP1', 'NDC80', 'PSMB9', 'CENPE', 'PSMC5', 'CENPF', 'APITD1', 'ESPL1', 'CENPH', 'INCENP', 'CENPK', 'BIRC5', 'CENPM', 'ANAPC5', 'KIF2C', 'CENPO', 'CENPP', 'SPC24', 'MAD2L1']	Reactome Pathways	downregulated
RHO GTPases Activate Formins Homo sapiens R-HSA-5663220	1.68881e+08	99341.5	['BUB1B', 'CDCA8', 'PMF1', 'CENPA', 'SKA1', 'AURKB', 'CDC20', 'SGOL1', 'NUP85', 'DVL2', 'KNTC1', 'BUB1', 'CENPT', 'PLK1', 'RANGAP1', 'NDC80', 'FMNL3', 'CENPE', 'CENPF', 'DIAPH3', 'APITD1', 'CENPH', 'INCENP', 'CENPK', 'BIRC5', 'CENPM', 'KIF2C', 'CENPO', 'CENPP', 'SPC24', 'MAD2L1']	Reactome Pathways	downregulated
Separation of Sister Chromatids Homo sapiens R-HSA-2467813	7.24276e+06	378706	['ANAPC15', 'CDCA5', 'BUB1B', 'CDCA8', 'PMF1', 'CENPA', 'SKA1', 'AURKB', 'ANAPC11', 'CDC20', 'SGOL1', 'PTTG1', 'NUP85', 'KNTC1', 'BUB1', 'CENPT', 'UBE2C', 'PLK1', 'RANGAP1', 'NDC80', 'PSMB9', 'CENPE', 'PSMC5', 'CENPF', 'APITD1', 'ESPL1', 'CENPH', 'INCENP', 'CENPK', 'BIRC5', 'CENPM', 'ANAPC5', 'KIF2C', 'CENPO', 'CENPP', 'SPC24', 'MAD2L1']	Reactome Pathways	downregulated
Signaling by Rho GTPases Homo sapiens R-HSA-194315	103981579733578	0.0000951465435470655	['ARHGAP11A', 'PKN3', 'ARHGAP19', 'CDCA8', 'BUB1B', 'IQGAP3', 'KALRN', 'CENPA', 'PMF1', 'SKA1', 'AURKB', 'FGD2', 'CDC20', 'KLC3', 'SGOL1', 'RACGAP1', 'NUP85', 'RAC2', 'DVL2', 'KNTC1', 'ECT2', 'BUB1', 'CENPT', 'PLK1', 'H2AFX', 'CDC25C', 'RANGAP1', 'NDC80', 'ARHGAP33', 'FMNL3', 'CENPE', 'CENPF', 'APITD1', 'DIAPH3', 'CENPH', 'INCENP', 'PRC1', 'CENPK', 'CENPM', 'BIRC5', 'KIF2C', 'CENPO', 'CENPP', 'SP…	Reactome Pathways	downregulated
G1/S Transition Homo sapiens R-HSA-69206	328197512975416	0.000321762267622957	['PCNA', 'MCM7', 'MCM8', 'PRIM1', 'PKMYT1', 'CCNB1', 'CDC45', 'ORC1', 'E2F1', 'POLE', 'CDT1', 'RRM2', 'RPA2', 'CDC6', 'PSMB9', 'DHFR', 'POLA1', 'CCNA1', 'PSMC5', 'CCNE1', 'CDK4', 'POLE2', 'CDK2', 'CDK1', 'MCM3', 'MCM5']	Reactome Pathways	downregulated
S Phase Homo sapiens R-HSA-69242	0.0542544183117973	0.000354604041253577	['FEN1', 'PCNA', 'MCM7', 'MCM8', 'CDCA5', 'PRIM1', 'CDC45', 'ORC1', 'POLD1', 'POLE', 'RFC5', 'GINS1', 'CDT1', 'RFC4', 'LIG1', 'RPA2', 'CDC6', 'CDC25B', 'PSMB9', 'POLA1', 'CCNA1', 'PSMC5', 'CCNE1', 'CDK4', 'POLE2', 'CDK2', 'MCM3', 'MCM5']	Reactome Pathways	downregulated
Mitotic G1-G1/S phases Homo sapiens R-HSA-453279	0.0613377638104413	0.000440990458767879	['TOP2A', 'PCNA', 'MCM7', 'MCM8', 'PRIM1', 'PKMYT1', 'CCNB1', 'CDC45', 'ORC1', 'E2F1', 'POLE', 'CDKN2D', 'CDT1', 'CDKN2C', 'RRM2', 'RPA2', 'CDC6', 'PSMB9', 'DHFR', 'POLA1', 'CCNA1', 'PSMC5', 'CCNE1', 'CDK4', 'POLE2', 'CDK2', 'CDK1', 'MCM3', 'MCM5']	Reactome Pathways	downregulated
DNA Replication Homo sapiens R-HSA-69306	0.0715423572174975	0.000561116527196058	['FEN1', 'PCNA', 'MCM7', 'MCM8', 'PRIM1', 'GMNN', 'CDC45', 'ORC1', 'POLD1', 'E2F1', 'POLE', 'RFC5', 'GINS1', 'CDT1', 'RFC4', 'LIG1', 'RPA2', 'CDC6', 'PSMB9', 'POLA1', 'CCNA1', 'PSMC5', 'POLE2', 'CDK2', 'MCM3', 'MCM5']	Reactome Pathways	downregulated
RHO GTPase Effectors Homo sapiens R-HSA-195258	0.0781724856310309	0.000664210662224446	['PKN3', 'CDCA8', 'BUB1B', 'IQGAP3', 'CENPA', 'PMF1', 'SKA1', 'AURKB', 'CDC20', 'KLC3', 'SGOL1', 'NUP85', 'RAC2', 'DVL2', 'KNTC1', 'BUB1', 'CENPT', 'PLK1', 'H2AFX', 'CDC25C', 'RANGAP1', 'NDC80', 'FMNL3', 'CENPE', 'CENPF', 'APITD1', 'DIAPH3', 'CENPH', 'INCENP', 'PRC1', 'CENPK', 'CENPM', 'BIRC5', 'KIF2C', 'CENPO', 'CENPP', 'SPC24', 'MAD2L1']	Reactome Pathways	downregulated
Chromosome Maintenance Homo sapiens R-HSA-73886	0.904364224270501	0.00945740365250197	['RFC5', 'CENPT', 'FEN1', 'RFC4', 'PCNA', 'LIG1', 'PRIM1', 'H2AFX', 'HJURP', 'RPA2', 'CENPA', 'POLA1', 'APITD1', 'CENPH', 'MIS18BP1', 'RUVBL2', 'POLD1', 'POLE2', 'CENPK', 'CENPM', 'CENPO', 'CENPP', 'POLE']	Reactome Pathways	downregulated
Synthesis of DNA Homo sapiens R-HSA-69239	118339289392863	0.131488099325403	['RFC5', 'GINS1', 'CDT1', 'FEN1', 'RFC4', 'PCNA', 'LIG1', 'MCM7', 'MCM8', 'PRIM1', 'RPA2', 'CDC6', 'PSMB9', 'POLA1', 'CCNA1', 'PSMC5', 'CDC45', 'ORC1', 'POLD1', 'POLE2', 'CDK2', 'MCM3', 'MCM5', 'POLE']	Reactome Pathways	downregulated
Cell Cycle Checkpoints Homo sapiens R-HSA-69620	209293644245856	0.24622781675983	['ANAPC15', 'MCM7', 'MCM8', 'BUB1B', 'PKMYT1', 'ANAPC11', 'CDC20', 'CCNB2', 'CCNB1', 'CDC45', 'ORC1', 'CHEK2', 'CHEK1', 'CLSPN', 'RFC5', 'RFC4', 'UBE2C', 'H2AFX', 'RPA2', 'CDC6', 'CDC25C', 'PSMB9', 'CCNA1', 'PSMC5', 'CCNE1', 'CDK2', 'CDK1', 'MCM3', 'ANAPC5', 'MCM5', 'MAD2L1']	Reactome Pathways	downregulated
G1/S-Specific Transcription Homo sapiens R-HSA-69205	232635445755939	0.288893690808029	['DHFR', 'CDT1', 'POLA1', 'CCNA1', 'PCNA', 'RRM2', 'CDC45', 'ORC1', 'CCNE1', 'E2F1', 'CDK1', 'CDC6']	Reactome Pathways	downregulated
E2F mediated regulation of DNA replication Homo sapiens R-HSA-113510	378010776652466	0.518838320895542	['CDT1', 'PCNA', 'RRM2', 'MCM8', 'PRIM1', 'CDC6', 'DHFR', 'POLA1', 'CCNA1', 'CCNB1', 'CDC45', 'ORC1', 'CCNE1', 'E2F1', 'CDK1']	Reactome Pathways	downregulated
