# Supplementary material for: A transcriptomics-guided drug target discovery strategy identifies receptor ligands for lung regeneration
Source: Sci Adv. 2022 Mar 23;8(12):eabj9949. doi: 10.1126/sciadv.abj9949 (PMC8942365; doi:10.1126/sciadv.abj9949)
Supplement: Supplementary file 3 — Datasets S1 to S3 [file sciadv.abj9949_datasets_s1_to_s3.zip]

Archive with 3 entries (3 files):
- sciadv.abj9949_dataset_s1.xlsx
- sciadv.abj9949_dataset_s2.xlsx
- sciadv.abj9949_dataset_s3.xlsx
