# Supplementary material for: A transcriptomics-guided drug target discovery strategy identifies receptor ligands for lung regeneration
Source: Sci Adv. 2022 Mar 23;8(12):eabj9949. doi: 10.1126/sciadv.abj9949 (PMC8942365; doi:10.1126/sciadv.abj9949)
Supplement: Supplementary file 3 — Datasets S1 to S3 [file sciadv.abj9949_datasets_s1_to_s3.zip › sciadv.abj9949_dataset_s1.xlsx]

## Sheet: Sheet1
Genesymbol	Air1	Air2	Air3	Air4	CS1	CS2	CS3	CS4
0610009B22Rik	259	260	369	266	250	140	347	358
0610009E02Rik	22	39	24	15	22	5	16	19
0610009L18Rik	37	44	52	46	17	8	51	54
0610009O20Rik	908	759	974	986	718	447	1087	1133
0610010F05Rik	75	305	188	138	126	165	204	158
0610010K14Rik	47	73	49	52	19	38	19	20
0610012G03Rik	281	422	432	366	345	267	517	413
0610025J13Rik	6	6	20	8	3	1	8	11
0610033M10Rik	0	6	8	1	1	3	0	0
0610037L13Rik	611	861	765	701	633	576	1047	855
0610038B21Rik	17	13	6	2	0	4	8	0
0610039K10Rik	8	2	4	1	8	6	0	0
0610040B10Rik	0	36	13	36	15	12	19	11
0610040J01Rik	754	898	1321	1325	1179	881	2636	2538
0610043K17Rik	0	34	19	6	9	18	9	3
1010001B22Rik	0	2	10	1	0	1	6	1
1010001N08Rik	85	76	57	43	13	30	54	23
1110002J07Rik	0	12	0	0	0	0	0	0
1110002L01Rik	165	222	289	162	72	82	233	223
1110003F10Rik	1	5	2	4	1	7	2	0
1110004E09Rik	1168	2735	2131	1977	1552	1969	2154	2430
1110004F10Rik	892	1028	1297	1292	705	677	1676	1429
1110006O24Rik	15	49	30	21	12	14	27	16
1110008F13Rik	1527	881	2080	1353	698	274	1949	1344
1110008L16Rik	226	247	307	295	116	138	348	314
1110008P14Rik	425	508	686	576	589	639	940	966
1110012L19Rik	198	204	316	302	219	169	316	370
1110017D15Rik	676	1603	1064	1281	901	887	1224	1378
1110019D14Rik	14	83	66	48	42	50	81	70
1110020A21Rik	14	45	42	14	9	13	7	15
1110025M09Rik	20	37	34	29	13	25	23	25
1110028F11Rik	0	18	0	0	0	1	6	2
1110032A03Rik	739	1228	860	964	684	730	872	1002
1110032F04Rik	0	1	0	0	0	0	0	0
1110034G24Rik	77	203	156	123	81	112	134	117
1110035H17Rik	33	66	31	61	21	37	18	24
1110036E04Rik	0	4	4	1	0	1	10	1
1110038B12Rik	125	148	173	81	110	136	174	130
1110038F14Rik	457	707	825	723	447	469	852	679
1110046J04Rik	1	40	11	32	2	15	11	23
1110051M20Rik	177	405	352	396	380	290	558	612
1110059E24Rik	241	433	537	378	339	294	589	643
1110059G10Rik	349	418	336	314	289	278	302	305
1110065P20Rik	495	307	542	461	481	342	627	607
1190002N15Rik	673	906	1064	476	319	332	476	478
1190005I06Rik	0	3	2	0	0	3	0	2
1190007I07Rik	5	37	35	22	16	9	24	36
1200007C13Rik	133	253	136	91	24	24	82	60
1300002E11Rik	186	215	369	188	124	155	236	211
1300017J02Rik	4	6	6	5	4	2	0	4
1500002C15Rik	5	23	10	13	2	5	14	37
1500002F19Rik	3	25	32	15	9	10	5	4
1500004A13Rik	0	18	0	7	2	0	2	4
1500005C15Rik	0	0	0	0	0	2	1	0
1500009L16Rik	2	39	9	13	13	6	16	8
1500011B03Rik	46	101	77	103	84	93	129	113
1500011K16Rik	120	246	226	148	196	130	185	165
1500015A07Rik	87	187	112	130	52	69	113	103
1500015O10Rik	2	13	1	4	6	2	4	9
1500026H17Rik	0	14	3	2	10	1	2	9
1500035N22Rik	39	38	19	32	16	28	38	40
1600002D24Rik	4	6	5	3	4	11	12	2
1600002K03Rik	98	273	193	157	201	174	207	214
1600012H06Rik	314	440	616	380	272	338	473	442
1600014C10Rik	114	139	151	121	89	63	179	171
1600020E01Rik	181	433	225	219	173	217	172	234
1600023N17Rik	0	4	13	4	1	0	1	4
1700001C02Rik	194	643	245	365	191	308	350	312
1700001G11Rik	0	6	0	1	6	0	0	5
1700001G17Rik	24	26	14	24	10	20	5	19
1700001J03Rik	0	10	12	5	4	3	8	7
1700001K19Rik	8	23	5	6	3	3	5	2
1700001L05Rik	6	17	26	19	35	21	22	60
1700001L19Rik	107	425	251	335	197	245	323	277
1700001O22Rik	7	74	38	24	44	52	67	79
1700001P01Rik	4	0	6	8	8	1	11	1
1700003D09Rik	0	7	12	4	2	0	0	0
1700003E16Rik	285	508	525	547	354	384	587	704
1700003F12Rik	0	14	11	11	0	9	12	3
1700003I16Rik	0	0	0	0	0	0	2	3
1700003N22Rik	25	10	34	34	11	5	31	31
1700007G11Rik	100	339	163	205	127	151	198	199
1700007K09Rik	6	4	0	1	2	1	0	0
1700007K13Rik	466	1181	690	654	422	674	801	835
1700007L15Rik	26	11	35	33	14	10	40	25
1700008B11Rik	0	22	0	3	2	0	1	4
1700008J07Rik	71	99	181	146	119	109	193	141
1700008O03Rik	6	46	39	14	12	34	15	3
1700009N14Rik	7	13	10	15	0	0	7	0
1700010I14Rik	65	100	110	85	81	61	106	141
1700010K24Rik	0	0	6	7	2	7	0	3
1700012B09Rik	89	176	57	69	56	91	101	100
1700013F07Rik	127	271	159	191	111	127	142	145
1700013H16Rik	8	5	10	1	0	0	0	0
1700014D04Rik	0	19	30	7	2	1	5	0
1700015O11Rik	0	4	0	0	0	0	0	3
1700016A09Rik	7	8	5	1	1	7	1	5
1700016C15Rik	6	0	2	2	5	10	6	8
1700016F12Rik	6	18	3	5	7	4	5	1
1700016G22Rik	1	4	3	6	0	4	1	2
1700016H13Rik	8	0	9	9	21	15	9	30
1700016K19Rik	543	1475	866	755	668	860	989	1096
1700016P03Rik	23	38	19	14	24	10	9	15
1700017B05Rik	269	323	571	539	335	269	581	577
1700017M07Rik	0	0	2	3	1	0	4	0
1700018A04Rik	0	29	9	26	12	12	17	17
1700018B08Rik	0	1	5	0	3	0	0	0
1700018L02Rik	30	31	27	34	10	9	14	31
1700018M17Rik	0	0	5	3	2	0	0	1
1700019D03Rik	24	78	38	16	11	13	22	34
1700020D05Rik	1	5	3	1	2	2	11	15
1700020I14Rik	488	677	784	544	428	415	700	630
1700020L24Rik	0	0	15	4	2	0	0	6
1700020N18Rik	20	1	7	7	1	10	16	15
1700021F05Rik	208	303	219	196	155	178	212	242
1700022I11Rik	4	0	5	3	0	1	1	2
1700022N22Rik	1	2	10	1	0	0	3	1
1700023H06Rik	13	13	2	1	1	11	6	0
1700024G13Rik	137	447	355	288	175	167	256	293
1700025A08Rik	0	12	0	0	0	0	1	0
1700025F24Rik	3	4	1	5	1	7	4	3
1700025G04Rik	202	374	379	289	236	155	334	292
1700025N23Rik	0	6	1	1	0	0	2	1
1700027J19Rik	206	310	217	273	183	122	313	267
1700028E10Rik	11	60	41	23	18	10	46	46
1700028J19Rik	12	15	4	4	0	2	10	7
1700028P14Rik	95	266	161	195	173	118	184	158
1700029H14Rik	1	18	9	10	3	4	0	2
1700029I15Rik	50	107	97	99	42	73	85	94
1700029J07Rik	287	1104	347	389	346	373	373	354
1700030C10Rik	41	19	17	16	15	13	28	24
1700030C12Rik	5	14	10	4	2	1	0	5
1700030J22Rik	103	80	146	99	80	83	106	157
1700030K09Rik	154	404	354	277	197	172	327	296
1700031P21Rik	3	11	1	0	5	0	0	0
1700034E13Rik	0	0	0	4	0	1	0	3
1700034P13Rik	18	0	1	0	0	2	5	0
1700037C18Rik	166	337	320	333	241	205	389	410
1700037H04Rik	66	75	126	164	124	77	235	300
1700040L08Rik	0	3	0	1	0	0	0	0
1700041G16Rik	0	5	1	15	10	3	6	1
1700047I17Rik1	44	76	177	80	53	74	155	114
1700047K16Rik	0	9	8	6	1	1	2	0
1700048O20Rik	22	9	0	2	0	11	8	6
1700052K11Rik	184	311	327	314	181	196	262	279
1700054A03Rik	0	9	1	2	1	0	1	1
1700055D18Rik	12	42	27	6	10	3	25	21
1700056E22Rik	10	34	19	27	18	17	9	35
1700056N10Rik	39	183	57	65	109	100	41	36
1700057G04Rik	1	9	2	1	0	1	4	1
1700061G19Rik	0	0	2	2	15	15	27	36
1700065D16Rik	0	7	5	3	0	0	1	3
1700066B19Rik	47	22	28	47	204	143	392	380
1700066M21Rik	55	101	75	52	59	95	60	66
1700067K01Rik	7	13	17	20	8	7	18	9
1700084C06Rik	0	11	20	3	4	2	13	6
1700084E18Rik	0	1	8	2	8	3	3	3
1700086L19Rik	0	9	0	0	1	0	0	6
1700086O06Rik	36	74	69	40	36	50	66	67
1700086P04Rik	5	26	10	12	10	8	19	15
1700088E04Rik	534	2310	1046	1218	982	1114	1147	1207
1700092M07Rik	0	0	5	0	1	1	1	4
1700093J21Rik	0	8	9	2	4	1	2	3
1700093K21Rik	0	6	0	0	4	1	0	0
1700094J05Rik	0	6	0	0	0	0	0	2
1700095J03Rik	51	49	46	39	33	35	32	41
1700095J07Rik	0	5	0	2	0	2	1	1
1700096K18Rik	50	49	50	78	18	29	91	52
1700097N02Rik	0	0	0	0	4	7	6	18
1700101I11Rik	12	11	7	9	1	11	3	3
1700102P08Rik	23	72	51	14	27	16	17	18
1700105P06Rik	0	2	0	4	1	0	1	3
1700108F19Rik	0	12	8	2	3	1	1	5
1700109H08Rik	9	36	57	36	18	24	20	19
1700110C19Rik	0	0	1	1	0	9	4	1
1700110K17Rik	0	4	2	2	1	1	2	2
1700112D23Rik	0	0	1	0	0	0	0	1
1700112J16Rik	0	0	4	2	7	5	6	9
1700113A16Rik	72	84	71	58	45	55	96	65
1700120C14Rik	7	54	1	16	7	13	2	7
1700120K04Rik	3	4	5	4	1	4	2	5
1700122E12Rik	0	1	0	6	0	5	0	0
1700123M08Rik	9	14	21	12	13	7	14	10
1700123O20Rik	397	295	730	444	252	192	550	528
1700124L16Rik	0	18	6	8	1	5	1	11
1700125H03Rik	0	3	2	0	1	0	0	6
1810008I18Rik	45	236	82	128	61	102	88	110
1810009A15Rik	0	7	0	1	5	4	5	1
1810010D01Rik	177	249	371	364	176	94	258	181
1810010H24Rik	742	1012	1059	1051	728	701	1122	1124
1810012K16Rik	10	7	3	0	2	0	3	1
1810013D15Rik	5	0	0	2	0	1	2	0
1810013L24Rik	460	758	891	473	392	539	561	687
1810014B01Rik	33	46	38	34	37	29	62	45
1810019D21Rik	1105	3551	1824	1478	1503	1889	1825	1564
1810019N24Rik	7	18	6	9	3	9	7	1
1810020O05Rik	47	271	64	64	62	77	49	52
1810021B22Rik	84	90	128	86	84	68	106	142
1810022K09Rik	65	272	101	80	104	126	130	144
1810024B03Rik	2	10	1	10	6	3	1	4
1810026B05Rik	464	990	515	404	383	544	363	323
1810030O07Rik	538	655	965	693	399	493	846	816
1810032O08Rik	150	252	283	250	169	202	230	214
1810034E14Rik	6	15	11	20	10	4	3	17
1810037I17Rik	568	692	947	804	620	447	998	938
1810041H14Rik	3	47	19	49	17	22	28	13
1810041L15Rik	0	27	0	0	0	1	0	0
1810043G02Rik	329	766	720	702	435	389	723	791
1810044D09Rik	24	74	23	30	11	37	36	27
1810046K07Rik	0	7	2	4	0	0	0	5
1810049J17Rik	0	1	11	1	9	4	1	2
1810055G02Rik	139	242	334	280	242	313	494	527
1810058I24Rik	408	652	762	640	517	369	637	596
1810059C17Rik	0	0	2	0	2	0	2	1
1810059H22Rik	10	91	68	86	85	90	82	99
1810062G17Rik	14	69	83	111	51	56	58	81
1810062O18Rik	8	8	11	24	5	2	11	15
1810064F22Rik	168	476	221	221	231	210	327	311
2010001A14Rik	21	59	71	63	43	39	67	59
2010001K21Rik	164	341	165	199	150	116	216	141
2010003K11Rik	1	10	1	2	0	1	7	4
2010007H06Rik	133	522	311	356	347	264	396	341
2010010A06Rik	5	13	11	9	8	11	5	3
2010016I18Rik	34	105	47	39	175	241	279	204
2010107E04Rik	222	269	252	170	182	151	299	219
2010109A12Rik	1	14	6	12	4	1	8	0
2010109I03Rik	248	591	258	197	161	168	198	226
2010110K18Rik	0	0	0	0	5	7	5	10
2010111I01Rik	601	945	871	589	539	617	693	683
2010204K13Rik	34	27	34	41	24	29	47	69
2010300C02Rik	1714	3384	2777	2426	2062	2062	2970	2596
2010300F17Rik	10	0	0	4	2	0	0	0
2010308F09Rik	0	0	4	2	3	0	0	1
2200002A13Rik	0	0	3	4	1	1	1	0
2200002D01Rik	34	112	52	39	114	115	103	128
2210008F06Rik	0	4	0	0	1	0	1	1
2210011C24Rik	162	100	100	84	144	109	123	185
2210016F16Rik	1082	1160	1485	1361	1016	825	1834	1685
2210016L21Rik	481	810	856	822	566	523	852	836
2210406O10Rik	13	0	0	3	0	0	0	1
2210407C18Rik	0	13	1	0	1	1	0	2
2210408F21Rik	34	61	49	52	75	61	84	99
2210408I21Rik	100	167	170	134	66	109	132	140
2210417A02Rik	0	0	4	0	2	1	6	11
2300009A05Rik	116	131	106	106	65	74	122	83
2310001H17Rik	26	77	29	37	51	40	86	63
2310001K24Rik	31	56	57	70	9	38	50	33
2310002F09Rik	3	22	23	13	18	8	22	15
2310007B03Rik	930	1251	1331	1603	1207	817	1923	1783
2310009A05Rik	63	100	84	65	60	115	103	80
2310009B15Rik	42	141	128	78	43	82	90	80
2310010J17Rik	16	54	40	42	17	20	25	30
2310011J03Rik	757	500	1019	1028	626	364	1300	998
2310014F06Rik	5	4	8	5	1	2	2	5
2310015A10Rik	206	356	364	335	192	203	306	245
2310016G11Rik	13	26	24	18	44	16	24	12
2310022A10Rik	190	210	433	316	273	192	411	463
2310022B05Rik	656	599	862	786	400	391	646	828
2310030G06Rik	500	885	913	700	619	575	784	800
2310033P09Rik	459	1003	853	822	664	658	933	905
2310034G01Rik	282	422	356	459	284	260	382	498
2310035C23Rik	586	1111	807	540	401	580	477	454
2310039H08Rik	219	175	232	279	175	134	312	257
2310039L15Rik	7	0	0	2	3	3	4	3
2310040G07Rik	1	7	9	13	0	11	13	13
2310040G24Rik	20	53	49	20	27	17	36	49
2310043M15Rik	0	7	6	10	0	2	2	19
2310043P16Rik	14	18	4	19	9	10	13	11
2310047D07Rik	0	18	9	2	1	2	1	6
2310057M21Rik	163	159	265	140	107	103	221	171
2310058D17Rik	12	6	16	11	7	9	10	10
2310061I04Rik	370	708	699	489	558	520	670	735
2310068J16Rik	17	43	27	34	30	19	28	18
2310069B03Rik	0	0	0	0	2	1	16	11
2310074N15Rik	5	1	0	0	1	0	1	0
2410002F23Rik	351	1008	554	656	532	567	638	611
2410003L11Rik	0	1	8	11	5	6	12	6
2410004B18Rik	160	217	341	229	215	216	237	303
2410004I01Rik	31	8	6	1	9	16	6	23
2410004P03Rik	664	1225	1101	1016	789	726	1325	1528
2410006H16Rik	228	319	344	332	176	120	351	234
2410015M20Rik	693	573	962	907	516	369	1069	966
2410017I17Rik	3	9	12	14	4	1	3	13
2410022M11Rik	87	218	137	178	123	86	136	128
2410080I02Rik	11	38	6	2	6	2	2	0
2410089E03Rik	342	733	480	369	316	340	431	331
2410131K14Rik	171	208	279	254	143	136	309	242
2410137M14Rik	6	14	5	1	1	2	0	5
2500002B13Rik	9	11	3	6	8	5	4	1
2500004C02Rik	109	152	187	111	91	71	137	110
2510002D24Rik	322	753	513	487	501	490	507	513
2510009E07Rik	627	474	806	514	259	197	508	454
2510016D11Rik	3	8	13	7	6	7	1	4
2510017J16Rik	54	132	35	54	58	51	23	25
2510039O18Rik	1009	960	1804	1150	859	777	1796	1756
2510046G10Rik	21	26	71	35	17	25	22	35
2600006K01Rik	0	24	1	2	5	0	2	2
2610001J05Rik	299	511	552	389	330	405	503	521
2610002M06Rik	212	306	336	282	223	187	430	393
2610005L07Rik	77	93	86	74	37	101	61	37
2610008E11Rik	213	249	225	176	154	132	236	182
2610016A17Rik	2	27	8	6	2	0	16	5
2610017A05Rik	4	0	0	0	1	0	4	4
2610020C07Rik	0	12	21	11	19	17	7	8
2610021A01Rik	131	179	127	99	81	104	106	115
2610028H24Rik	4202	7284	6403	6396	3262	3325	4829	5258
2610035D17Rik	16	26	64	42	23	15	34	7
2610037D02Rik	18	148	67	35	27	59	32	15
2610044O15Rik8	73	101	124	72	70	47	148	131
2610203C20Rik	0	20	0	0	0	1	1	0
2610203C22Rik	0	13	1	1	6	7	10	11
2610206C17Rik	7	6	10	4	0	3	8	12
2610301B20Rik	276	504	455	404	234	276	402	379
2610306M01Rik	74	137	128	81	103	75	110	132
2610306O10Rik	2	8	11	0	3	0	0	3
2610307P16Rik	18	13	6	2	1	7	0	15
2610318N02Rik	8	5	0	0	27	44	39	48
2610507B11Rik	2448	3840	4477	3439	2559	2584	4367	4049
2610524H06Rik	12	40	27	59	48	62	61	103
2610528A11Rik	5	25	7	0	1	0	1	1
2610528J11Rik	444	596	792	715	398	277	862	867
2700012I20Rik	18	27	27	3	4	8	11	21
2700016F22Rik	7	7	10	3	4	2	5	1
2700033N17Rik	0	6	2	4	0	1	7	0
2700038G22Rik	26	95	28	20	28	26	20	26
2700046G09Rik	54	66	31	41	34	28	33	39
2700049A03Rik	126	208	308	229	222	208	365	355
2700062C07Rik	76	234	196	200	156	138	191	195
2700068H02Rik	0	10	0	0	0	0	0	1
2700081O15Rik	205	550	494	359	242	284	300	336
2700097O09Rik	105	240	78	91	66	167	113	99
2700099C18Rik	24	51	6	22	129	222	104	139
2810001G20Rik	33	58	63	38	44	35	48	42
2810002D19Rik	24	1	19	25	17	21	20	38
2810004N23Rik	377	698	552	463	377	518	651	497
2810006K23Rik	162	146	181	139	119	59	174	235
2810013P06Rik	204	396	378	329	205	205	317	321
2810021J22Rik	97	299	186	168	151	124	192	153
2810025M15Rik	34	20	86	43	37	41	69	97
2810029C07Rik	52	225	82	105	48	68	115	66
2810032G03Rik	3	20	42	22	12	17	44	25
2810039B14Rik	24	62	37	37	49	20	61	48
2810402E24Rik	99	152	80	131	99	88	144	140
2810403A07Rik	641	1528	1135	821	656	1087	922	866
2810403D21Rik	43	135	75	75	39	47	50	54
2810404F17Rik	6	0	0	0	0	0	0	4
2810405F17Rik	14	41	18	19	12	22	12	22
2810408A11Rik	67	174	186	148	63	76	91	138
2810408I11Rik	19	0	1	13	10	17	13	15
2810410L24Rik	132	323	191	205	192	182	246	224
2810414N06Rik	18	24	57	42	20	16	14	37
2810428J06Rik	0	6	0	1	0	0	0	0
2810429I04Rik	0	0	4	4	0	0	0	0
2810433D01Rik	6	17	5	3	6	14	2	26
2810454H06Rik	3	37	21	37	12	11	15	19
2810459M11Rik	29	45	25	46	18	1	64	55
2810474O19Rik	3493	10763	5208	3571	5760	6223	4777	5398
2900005J15Rik	68	296	92	91	93	116	72	89
2900009J06Rik	0	3	5	0	10	7	0	0
2900011O08Rik	1	0	0	6	0	4	0	3
2900018N21Rik	0	3	2	1	0	2	3	0
2900026A02Rik	332	361	456	501	370	301	799	622
2900035J10Rik	0	0	0	2	0	0	1	0
2900041M22Rik	0	4	0	0	0	0	0	4
2900042K21Rik	0	21	2	5	3	9	9	4
2900052L18Rik	259	557	358	379	235	274	325	269
2900060B14Rik	7	30	21	17	9	14	3	7
2900064K03Rik	7	26	7	2	6	4	2	6
2900076A07Rik	35	65	43	47	33	67	59	50
2900076G11Rik	0	3	1	6	4	0	0	0
2900089D17Rik	127	288	321	246	121	167	90	91
2900092N22Rik	0	9	0	1	1	3	0	5
2900093K20Rik	6	41	23	29	21	18	9	16
2900097C17Rik	60	38	94	24	26	22	45	31
3000002C10Rik	76	198	107	84	65	106	83	85
3010001F23Rik	0	0	0	0	2	7	1	1
3010003L21Rik	58	137	126	121	111	82	106	84
3110001I22Rik	39	24	76	26	32	28	50	33
3110002H16Rik	396	869	865	586	577	560	863	742
3110009E18Rik	38	47	50	35	22	24	24	36
3110021N24Rik	10	21	8	2	10	24	0	1
3110040N11Rik	174	194	258	185	209	119	347	329
3110043O21Rik	95	276	218	106	81	123	122	145
3110045C21Rik	3	21	15	19	38	35	26	26
3110053B16Rik	6	3	29	7	8	5	10	12
3110056K07Rik	17	53	58	31	36	62	43	45
3110062M04Rik	156	164	182	153	156	149	284	271
3110067C02Rik	0	16	0	0	4	10	0	6
3110070M22Rik	11	18	7	29	4	3	35	18
3110080O07Rik	70	505	134	77	128	210	62	65
3110082I17Rik	321	269	427	486	186	171	516	534
3110083C13Rik	0	6	15	13	8	24	6	15
3222401L13Rik	87	121	65	100	52	91	80	73
3300002A11Rik	192	498	276	428	277	227	316	298
3300002I08Rik	0	0	0	2	1	1	4	7
3425401B19Rik	9	23	25	3	1	1	4	4
3632451O06Rik	1	5	10	6	2	1	18	4
3830406C13Rik	257	343	411	363	209	223	370	446
3830408C21Rik	2	5	8	2	13	8	4	3
3930402G23Rik	108	208	127	145	115	110	201	147
4430402I18Rik	185	334	301	242	154	204	279	255
4631405J19Rik	24	65	22	40	48	46	49	45
4632404H12Rik	50	175	119	103	55	55	100	85
4632411P08Rik	58	63	37	39	32	16	61	34
4632415L05Rik	188	304	271	243	188	183	294	290
4632427E13Rik	68	290	104	100	69	122	96	59
4632428C04Rik	69	115	110	81	29	54	83	72
4632432E15Rik	37	34	74	17	46	14	59	15
4633401B06Rik	5	4	5	2	3	3	6	3
4731419I09Rik	0	5	6	6	1	4	3	0
4732414G09Rik	14	8	3	7	10	6	3	1
4732416N19Rik	4	17	8	12	0	12	21	10
4732419C18Rik	0	0	1	0	0	1	10	13
4732440D04Rik	48	86	50	27	5	18	17	21
4732465J04Rik	3	11	13	1	3	1	8	1
4732471J01Rik	23	31	45	34	32	57	42	63
4732491K20Rik	29	11	28	17	12	9	33	16
4732496C06Rik	281	382	407	326	150	324	344	297
4831440E17Rik	7	17	11	0	5	2	6	0
4833407H14Rik	0	4	5	9	4	3	8	2
4833411C07Rik	0	0	2	0	0	3	1	0
4833412K13Rik	0	18	0	1	1	0	1	0
4833413G10Rik	42	90	92	78	54	38	71	71
4833417C18Rik	2	0	0	0	6	0	2	3
4833418N02Rik	60	126	89	66	35	72	58	64
4833420G17Rik	615	1578	989	775	746	789	744	734
4833423E24Rik	1	17	17	22	17	0	7	0
4833427G06Rik	285	1054	463	352	305	475	458	467
4833428L15Rik	21	36	10	13	17	19	44	48
4833439L19Rik	1424	991	2541	1541	1006	647	2095	2009
4833445I07Rik	16	23	33	22	26	15	32	33
4921504A21Rik	6	27	12	14	5	2	13	5
4921504E06Rik	0	14	9	2	1	2	2	0
4921507G05Rik	14	1	4	2	1	7	0	3
4921507P07Rik	59	189	101	93	40	38	45	50
4921513H07Rik	9	7	3	0	0	2	0	4
4921524J17Rik	179	281	240	141	125	104	120	170
4921531C22Rik	49	89	62	60	32	48	86	59
4921536K21Rik	61	76	69	60	44	38	87	49
4930402H24Rik	643	1191	961	752	615	664	749	774
4930403P22Rik	3	2	6	4	1	1	0	0
4930404I05Rik	0	0	9	2	0	15	3	1
4930404N11Rik	241	623	383	583	302	401	455	538
4930405A21Rik	5	21	34	16	13	4	34	18
4930405N21Rik	8	3	2	1	1	1	1	1
4930405O22Rik	0	10	1	3	7	1	1	0
4930412C18Rik	13	97	36	34	25	45	41	28
4930412L05Rik	2	2	0	2	3	7	2	2
4930412M03Rik	22	26	19	10	1	0	7	9
4930413G21Rik	16	1	0	0	0	1	1	0
4930415O20Rik	8	26	6	31	38	49	90	63
4930422M22Rik	7	10	7	3	0	0	8	6
4930425K10Rik	0	0	3	2	0	0	0	1
4930426D05Rik	0	5	2	1	1	0	0	0
4930429F24Rik	4	4	4	2	1	22	4	2
4930430A15Rik	9	12	7	8	1	3	2	1
4930430F08Rik	48	118	92	81	40	32	50	79
4930431P19Rik	9	87	58	79	36	48	66	52
4930432B10Rik	0	9	0	0	0	0	4	1
4930432E11Rik	89	279	95	105	77	225	123	84
4930432K21Rik	17	11	12	22	11	9	26	38
4930439D14Rik	2	0	0	7	0	0	0	0
4930440I19Rik	0	0	0	1	6	0	5	0
4930441J16Rik	0	7	3	0	1	0	0	0
4930443O20Rik	10	7	16	7	8	10	1	2
4930444P10Rik	18	106	39	42	62	90	37	78
4930448D08Rik	5	6	3	11	4	1	1	0
4930451G09Rik	21	119	65	90	31	49	61	81
4930452B06Rik	0	36	15	15	22	27	23	22
4930453N24Rik	291	456	685	438	330	320	559	603
4930455H04Rik	0	15	0	2	0	2	0	0
4930458D05Rik	1	2	1	0	1	0	0	0
4930461G14Rik	4	9	1	2	1	5	4	5
4930470G03Rik	6	1	6	0	0	5	3	3
4930477O15Rik	65	100	54	31	15	41	49	18
4930480K23Rik	8	37	33	15	15	2	33	11
4930481A15Rik	1	0	0	2	2	0	1	2
4930481B07Rik	43	35	39	45	13	10	32	33
4930483J18Rik	0	0	3	0	1	1	0	0
4930500F10Rik	4	0	2	3	1	2	2	0
4930502E09Rik	2	0	8	2	3	2	5	0
4930503L19Rik	105	199	152	61	37	64	63	43
4930505A04Rik	0	4	14	7	4	4	5	3
4930505N22Rik	6	1	0	1	1	0	0	1
4930507D05Rik	0	6	0	1	1	0	1	4
4930509E16Rik	0	0	1	0	3	0	0	0
4930509G22Rik	14	16	7	4	12	17	10	14
4930509H03Rik	10	0	1	1	0	0	1	0
4930513N10Rik	15	33	5	8	11	5	6	21
4930515G01Rik	0	0	0	0	8	4	0	0
4930518I15Rik	12	39	6	16	19	36	31	8
4930519F16Rik	0	14	0	0	0	0	0	3
4930519P11Rik	0	4	0	0	0	5	3	4
4930520O04Rik	30	33	21	33	23	26	22	29
4930522L14Rik	34	61	41	34	47	30	48	42
4930523C07Rik	416	698	826	571	356	423	592	578
4930524J08Rik	28	35	43	45	38	31	61	50
4930524O07Rik	1	25	2	9	5	9	5	9
4930525G20Rik	14	16	19	4	12	19	31	14
4930526A20Rik	303	308	464	388	311	233	572	480
4930532G15Rik	4	7	5	6	2	1	1	1
4930533D04Rik	4	4	6	17	10	8	5	2
4930537H20Rik	0	0	0	1	0	0	0	0
4930539E08Rik	0	54	0	0	0	0	0	5
4930539J05Rik	2	10	9	8	1	17	7	0
4930540M05Rik	5	7	4	7	1	0	0	0
4930547M16Rik	59	31	50	54	18	21	40	37
4930548H24Rik	2	5	14	10	2	8	7	4
4930550C14Rik	4	78	40	7	9	14	14	10
4930553P18Rik	1	8	3	9	6	1	1	1
4930556M19Rik	882	1311	1272	915	694	702	894	778
4930558C23Rik	0	0	0	2	0	0	4	4
4930558J18Rik	0	0	0	1	2	0	0	3
4930560O18Rik	32	34	14	16	3	0	10	8
4930562C15Rik	217	496	383	439	416	393	518	552
4930563E22Rik	22	1	9	3	10	1	2	6
4930577N17Rik	8	18	33	19	11	26	22	21
4930578M01Rik	6	5	4	3	5	1	9	1
4930579G24Rik	13	8	11	12	24	19	51	86
4930579K19Rik	26	25	41	24	7	28	29	31
4930581F22Rik	84	456	175	193	351	446	310	305
4930583K01Rik	0	5	1	2	1	0	1	1
4930588K23Rik	0	9	6	1	0	0	2	7
4930589O11Rik	23	4	13	19	7	12	9	9
4930590J08Rik	10	21	14	12	3	10	7	13
4930594M22Rik	0	13	0	0	1	0	3	0
4930596I21Rik	0	1	3	5	10	9	2	3
4930597O21Rik	0	0	0	1	0	0	0	1
4930599N23Rik	4	1	0	5	1	10	9	10
4931403G20Rik	5	37	0	9	1	0	2	8
4931406B18Rik	0	0	0	0	0	0	0	0
4931406C07Rik	808	1173	1667	1095	788	900	1475	1391
4931406P16Rik	371	532	577	402	192	235	451	466
4931409K22Rik	0	0	1	3	6	0	0	0
4931414P19Rik	161	211	272	156	131	150	232	244
4931415C17Rik	4	31	3	18	19	19	21	15
4931423N10Rik	0	1	1	2	0	2	2	0
4931428F04Rik	129	185	105	100	80	121	161	129
4931431B13Rik	25	32	21	19	3	8	0	0
4931440F15Rik	3	14	8	7	5	5	6	4
4931440P22Rik	53	160	83	96	72	63	71	117
4932422M17Rik	92	119	47	82	26	30	27	25
4932431P20Rik	6	17	3	6	1	1	11	1
4932438A13Rik	599	1139	843	581	492	441	591	525
4932438H23Rik	0	6	6	3	0	1	4	1
4932443I19Rik	97	369	202	237	155	162	239	242
4932443L11Rik	9	10	10	4	5	5	18	13
4933404O12Rik	17	56	48	39	73	46	111	133
4933405D12Rik	0	14	9	5	0	7	0	6
4933405L10Rik	0	0	5	4	4	0	0	2
4933406C10Rik	68	136	34	48	41	49	15	15
4933406P04Rik	17	19	11	19	8	21	19	25
4933407K13Rik	61	217	105	58	56	95	48	40
4933407L21Rik	0	1	2	4	0	1	0	2
4933408B17Rik	2	147	44	27	51	41	4	19
4933408J17Rik	0	0	0	1	0	0	0	1
4933411K16Rik	4	1	8	4	3	1	2	0
4933412L11Rik	1	55	15	9	10	14	7	3
4933413G19Rik	0	0	8	3	9	2	7	0
4933415A04Rik	1	12	11	3	4	0	0	0
4933417C20Rik	6	5	4	2	6	1	0	0
4933421A08Rik	0	20	1	23	10	8	0	1
4933421O10Rik	52	115	129	117	67	46	122	144
4933425D22Rik	2	14	1	4	13	16	23	6
4933425M03Rik	23	81	42	20	2	17	30	16
4933427D14Rik	324	758	562	484	314	489	481	476
4933427E11Rik	0	4	2	12	0	8	12	1
4933429H19Rik	0	2	8	2	0	3	2	4
4933430I17Rik	0	9	25	0	14	21	2	11
4933431E20Rik	2	20	16	5	12	7	21	8
4933431K14Rik	43	29	27	36	35	16	46	60
4933433G15Rik	0	6	2	2	5	10	1	1
4933434E20Rik	1677	3711	2846	2299	1577	1754	2589	2389
4933437G19Rik	2	19	19	8	12	18	14	4
4933439C10Rik	396	1211	650	521	499	547	624	509
4933439K11Rik	31	48	45	26	25	25	37	37
4933440N22Rik	73	72	138	50	26	40	52	62
5031415H12Rik	0	1	0	1	2	0	1	1
5031425E22Rik	661	976	1007	709	364	370	606	534
5031434O11Rik	93	207	137	116	58	83	89	63
5031439G07Rik	512	550	877	704	369	311	655	751
5033403F01Rik	6	32	9	12	12	12	15	25
5033403H07Rik	148	217	173	163	64	61	164	89
5033417F24Rik	20	29	24	19	16	17	33	27
5033430I15Rik	68	81	72	63	78	54	81	53
5330406M23Rik	81	794	140	156	375	314	112	114
5330413P13Rik	38	94	105	88	64	36	88	78
5330417C22Rik	4346	6274	7568	8603	4114	3264	9144	8836
5330434G04Rik	0	0	0	0	0	0	0	0
5330438D12Rik	36	64	52	23	20	29	33	24
5330439K02Rik	4	34	11	15	8	3	0	10
5430400D12Rik	0	14	0	14	4	11	10	2
5430402O13Rik	8	26	13	28	1	9	2	4
5430403G16Rik	9	43	36	23	46	20	43	30
5430405H02Rik	96	246	145	153	139	126	159	125
5430416N02Rik	14	81	51	49	48	75	46	31
5430420F09Rik	8	24	1	6	1	0	0	4
5430427N15Rik	0	8	6	5	1	0	2	5
5430427O19Rik	6	7	20	0	10	2	8	9
5430431A17Rik	0	10	6	0	0	0	0	0
5430434F05Rik	1	26	10	0	6	2	8	0
5530601H04Rik	209	521	312	252	222	223	259	265
5730405O15Rik	0	38	13	3	1	35	4	8
5730409E04Rik	28	65	56	72	41	25	98	82
5730419F03Rik	0	4	0	1	0	3	1	0
5730420D15Rik	11	55	39	13	17	17	13	17
5730422E09Rik	0	18	2	0	1	1	3	1
5730455P16Rik	168	541	381	367	231	285	430	413
5730480H06Rik	146	251	227	199	129	143	186	213
5730507A11Rik	0	10	1	1	0	3	4	2
5730522E02Rik	0	7	0	0	2	1	1	1
5730559C18Rik	115	319	298	387	255	193	434	441
5830417I10Rik	99	175	161	126	60	96	129	97
5830444F18Rik	0	11	0	1	0	2	0	2
5830454E08Rik	9	31	17	35	26	32	24	21
5830462I19Rik	3	12	5	5	0	0	4	5
5830487J09Rik	0	18	2	9	9	11	1	2
5930403N24Rik	12	24	1	12	0	0	6	4
5930420M18Rik	12	61	38	43	27	39	22	30
5930430L01Rik	230	773	527	566	435	460	556	524
6030400A10Rik	4	12	6	1	2	0	0	0
6030407O03Rik	0	2	1	0	6	0	0	0
6030408B16Rik	9	0	0	6	0	0	6	3
6030419C18Rik	1462	2218	2626	1878	960	731	1269	1212
6030442K20Rik	8	4	7	0	5	6	11	2
6030443J06Rik	12	11	10	4	8	2	10	12
6030458C11Rik	558	1091	852	604	442	592	628	649
6030460B20Rik	5	1	2	7	4	6	0	1
6230400D17Rik	39	41	90	56	41	16	45	59
6330403K07Rik	8	9	6	6	0	5	5	1
6330403L08Rik	229	240	322	153	66	65	144	107
6330403N20Rik	8	1	7	5	5	14	1	2
6330418K02Rik	38	35	30	39	25	33	64	63
6330549D23Rik	79	53	75	63	62	55	132	126
6330562C20Rik	8	59	53	21	39	16	38	26
6430511E19Rik	0	2	0	0	0	1	5	0
6430531B16Rik	126	376	202	311	174	169	210	290
6430548M08Rik	9	47	56	98	50	44	69	88
6430550D23Rik	6	23	26	39	18	32	37	34
6430562O15Rik	0	3	0	2	0	0	1	1
6430571L13Rik	2	8	8	2	8	0	4	1
6430573F11Rik	216	342	417	227	132	180	274	148
6430573P05Rik	0	25	0	1	8	2	5	0
6530402F18Rik	0	16	17	5	2	3	10	8
6530437J22Rik	0	0	0	0	3	1	2	0
6720427I07Rik	0	30	29	13	14	14	14	2
6720464F23Rik	3	33	3	7	17	17	8	1
6720475M21Rik	2	32	1	2	13	14	2	2
6720483E21Rik	24	66	20	7	32	19	9	20
6720489N17Rik	4	47	36	14	24	20	52	34
6820402A03Rik	24	30	6	13	7	26	7	15
6820408C15Rik	284	1068	543	668	557	609	795	686
6820431F20Rik	75	127	68	54	46	116	47	33
7420461P10Rik	0	12	1	0	2	0	0	0
8030423F21Rik	2	29	32	10	33	17	82	77
8030451A03Rik	7	14	3	2	5	1	4	11
8030453O22Rik	0	17	9	1	5	6	2	5
8430408G22Rik	2659	5113	3233	4586	2215	1787	2856	3032
8430422M14Rik	129	396	223	132	138	127	120	106
8430429K09Rik	91	225	128	138	87	134	137	117
8430432A02Rik	6	18	2	16	2	7	0	5
9030407P20Rik	43	76	64	71	37	38	86	72
9030607J07Rik	10	7	0	1	1	0	0	0
9030612E09Rik	28	21	1	3	1	1	13	0
9030616G12Rik	0	4	9	1	0	1	0	3
9030619P08Rik	0	1	0	0	0	0	7	2
9030622O22Rik	70	568	166	232	215	234	198	175
9030624J02Rik	914	682	1451	1211	751	534	1414	1485
9130008F23Rik	64	80	81	76	95	56	102	89
9130011E15Rik	221	303	374	319	227	144	496	381
9130015G15Rik	292	366	448	392	179	181	422	307
9130017K11Rik	21	28	32	17	21	21	33	43
9130019O22Rik	77	128	156	99	73	30	118	71
9130019P16Rik	2	16	29	6	7	4	8	7
9130023H24Rik	144	161	256	185	80	122	212	187
9130213A22Rik	24	13	13	17	6	11	24	29
9130221H12Rik	172	295	401	283	241	212	299	294
9130230L23Rik	235	768	373	358	325	323	282	301
9130230N09Rik	9	1	3	1	4	1	11	7
9130604C24Rik	49	28	33	46	23	31	30	41
9230110C19Rik	111	170	153	175	109	101	163	204
9230111E07Rik	31	97	37	41	26	25	34	28
9230112E08Rik	40	50	82	69	28	45	61	64
9230114K14Rik	38	209	68	78	78	65	79	51
9230116N13Rik	14	9	11	9	15	20	5	13
9230117E06Rik	276	321	474	318	139	91	232	139
9330020H09Rik	43	100	41	37	27	15	34	55
9330102E08Rik	25	30	20	8	27	29	5	25
9330104G04Rik	23	27	37	9	3	6	32	9
9330111N05Rik	5	7	1	0	3	0	1	1
9330121J05Rik	11	14	31	4	11	9	19	24
9330151L19Rik	144	280	254	168	152	187	143	139
9330154J02Rik	0	11	0	6	0	0	10	5
9330159M07Rik	25	33	7	21	20	25	41	29
9330160F10Rik	18	12	21	29	14	7	8	15
9330161L09Rik	0	0	1	2	1	0	0	3
9330162012Rik	20	78	31	102	26	35	51	58
9330162G02Rik	11	10	8	2	3	6	8	8
9330175E14Rik	0	0	0	1	2	7	10	1
9330179D12Rik	14	30	6	7	4	4	4	12
9330182L06Rik	515	523	804	510	327	321	441	370
9330198I05Rik	4	20	1	2	1	15	1	10
9430002A10Rik	0	5	9	1	6	2	5	0
9430015G10Rik	174	685	436	314	529	650	632	631
9430024E24Rik	9	11	19	3	6	2	3	0
9430025C20Rik	8	0	2	2	0	4	0	4
9430034N14Rik	16	67	35	29	7	14	3	13
9430037G07Rik	0	8	1	1	4	1	6	5
9430037O13Rik	0	0	0	0	2	8	1	1
9430038I01Rik	212	372	195	219	183	139	319	178
9430060I03Rik	0	14	0	4	1	0	3	0
9430062P05Rik	0	1	0	0	0	0	0	0
9430064I24Rik	6	41	5	18	11	4	11	3
9430065F17Rik	0	2	6	0	0	0	0	0
9430091E24Rik	11	41	12	17	10	9	28	31
9530003J23Rik	119	125	140	115	66	32	55	47
9530013L04Rik	10	93	27	25	17	23	22	13
9530026P05Rik	138	393	239	202	107	85	113	109
9530027J09Rik	1	18	0	0	4	6	4	1
9530034E10Rik	0	0	0	2	2	6	0	0
9530036O11Rik	99	160	133	123	94	78	79	76
9530046B11Rik	0	1	8	0	2	2	0	0
9530051G07Rik	6	37	11	5	15	20	2	12
9530052C20Rik	6	4	6	1	3	5	5	3
9530052E02Rik	16	43	17	5	9	17	7	3
9530053A07Rik	84	303	207	102	175	97	180	186
9530056K15Rik	0	2	1	13	4	6	3	0
9530059O14Rik	0	2	0	2	1	0	0	0
9530062K07Rik	7	36	33	15	17	6	15	18
9530068E07Rik	3445	3031	5852	4178	2099	1775	4291	4169
9530077C05Rik	144	376	244	178	267	329	260	266
9530078K11Rik	0	9	4	3	1	4	0	1
9530080O11Rik	13	0	6	3	0	0	7	2
9530082P21Rik	117	155	125	162	148	116	395	315
9530085L11Rik	50	121	165	108	70	48	93	65
9530097N15Rik	1	7	0	0	1	6	0	0
9630010A21Rik	1	99	19	8	20	33	6	8
9630013D21Rik	0	14	5	1	16	36	5	25
9630013K17Rik	0	5	7	2	6	5	2	4
9930012K11Rik	254	424	322	330	323	281	346	303
9930014A18Rik	741	685	1107	941	346	329	644	543
9930021J03Rik	681	1637	1120	936	527	848	821	748
9930022D16Rik	4	8	0	2	3	0	1	5
9930104L06Rik	166	242	358	238	221	189	334	259
9930111J21Rik1	0	0	0	6	4	2	0	2
9930111J21Rik2	11	91	24	29	33	30	41	58
9930120I10Rik	1	5	4	8	0	0	3	4
A130006I12Rik	8	3	6	0	1	0	5	2
A130010J15Rik	94	96	152	91	47	42	98	100
A130014A01Rik	43	30	37	30	24	6	24	28
A130048G24Rik	7	41	0	5	5	8	0	2
A130050O07Rik	10	14	11	3	3	14	2	1
A130051J06Rik	101	55	178	114	52	64	71	75
A130071D04Rik	0	3	0	2	1	1	1	9
A230005M16Rik	1	14	5	2	6	0	6	2
A230050P20Rik	717	2280	1197	1086	999	1224	1171	1111
A230056P14Rik	16	70	33	30	31	16	42	35
A230057D06Rik	10	126	27	42	30	46	17	17
A230060F14Rik	6	16	13	8	1	1	8	8
A230072C01Rik	21	20	31	6	16	24	10	15
A230072E10Rik	8	45	42	24	12	20	26	26
A230083G16Rik	0	8	1	1	2	0	1	0
A230083N12Rik	5	1	0	4	4	4	6	1
A230087F16Rik	3	1	1	1	0	0	0	0
A230103J11Rik	12	9	30	35	16	28	57	54
A230107N01Rik	0	8	0	5	0	0	0	2
A2ml1	160	321	433	239	290	157	395	379
A330009N23Rik	2	16	8	10	21	9	41	17
A330023F24Rik	100	209	77	111	33	52	46	24
A330032B11Rik	3	6	2	1	1	4	2	2
A330033J07Rik	0	14	6	1	0	0	3	0
A330035P11Rik	24	22	58	20	25	24	21	34
A330041J22Rik	6	10	10	11	2	7	2	13
A330069E16Rik	1	41	10	5	5	3	15	5
A330074K22Rik	0	0	0	0	2	2	9	0
A330076H08Rik	4	71	22	28	10	33	20	21
A330087D11Rik	6	12	8	6	0	4	16	5
A330093E20Rik	0	0	0	0	2	0	0	0
A330102I10Rik	0	2	0	0	0	4	0	1
A3galt2	6	47	51	50	11	32	5	9
A430005L14Rik	249	277	416	348	266	265	525	446
A430010J10Rik	0	2	0	5	0	2	6	0
A430018G15Rik	181	89	147	136	79	33	109	98
A430027C01Rik	3	146	23	15	39	72	21	14
A430027H14Rik	73	195	104	112	56	61	85	70
A430033K04Rik	79	136	92	117	103	97	102	155
A430035B10Rik	117	164	81	123	45	62	96	81
A430046D13Rik	148	237	200	148	81	96	129	123
A430057M04Rik	0	4	5	11	2	2	3	4
A430073D23Rik	0	0	0	0	0	6	0	0
A430078I02Rik	12	6	5	13	5	1	6	7
A430105I19Rik	190	437	322	362	176	142	207	176
A430105J06Rik	8	35	10	7	9	14	11	8
A430108G06Rik	49	34	48	107	22	25	77	60
A430110C17Rik	1	43	13	4	3	6	10	4
A430110L20Rik	0	2	19	10	1	6	4	3
A4galt	0	6	0	11	9	6	10	7
A530013C23Rik	18	8	14	14	7	1	1	9
A530017D24Rik	72	222	192	140	100	91	105	111
A530020G20Rik	496	2026	829	757	851	1333	691	634
A530041M06Rik	44	85	20	44	54	62	32	28
A530064N14Rik	4	9	0	2	1	2	2	1
A530072M11Rik	14	19	27	27	17	23	26	19
A530083M17Rik	4	9	1	8	16	8	21	27
A530084C06Rik	2	23	18	18	11	1	35	34
A630001G21Rik	16	164	64	64	93	86	126	111
A630010A05Rik	0	0	0	0	0	0	1	1
A630014C17Rik	0	0	4	1	0	0	0	0
A630023A22Rik	0	2	0	4	2	1	4	2
A630023P12Rik	0	7	0	1	1	0	1	2
A630052C17Rik	42	54	26	36	10	30	28	41
A630072L19Rik	0	9	7	3	0	6	12	6
A630072M18Rik	81	77	93	69	41	64	84	66
A630081D01Rik	0	16	0	0	0	0	0	0
A630095N17Rik	13	3	2	2	0	0	3	1
A730011C13Rik	66	327	106	142	70	128	110	68
A730013G03Rik	5	6	11	1	0	0	0	0
A730015C16Rik	0	4	0	1	0	2	0	0
A730017C20Rik	0	9	0	0	0	0	5	0
A730020E08Rik	49	178	79	91	47	112	95	87
A730035I17Rik	4	0	4	7	5	0	6	19
A730036I17Rik	3	6	4	2	0	8	0	0
A730049H05Rik	0	0	4	10	0	8	7	2
A730056A06Rik	1	4	5	5	1	0	2	0
A730061H03Rik	4	10	0	0	0	2	4	0
A730071L15Rik	0	10	0	4	0	0	6	1
A730089K16Rik	0	0	0	0	0	0	0	0
A730090N16Rik	0	0	3	3	2	1	1	0
A830008E24Rik	1	2	2	6	11	1	2	5
A830009L08Rik	0	9	0	11	0	0	4	1
A830018L16Rik	30	37	38	17	5	31	19	10
A830036E02Rik	9	101	18	18	39	27	34	7
A830073O21Rik	12	2	0	7	3	7	6	18
A930001A20Rik	24	46	37	35	17	34	7	18
A930001C03Rik	18	52	66	41	86	104	91	65
A930002H24Rik	4	17	11	1	3	8	1	2
A930003A15Rik	4	18	3	3	18	8	10	10
A930004D18Rik	102	71	132	89	96	73	102	112
A930004J17Rik	67	185	70	49	134	197	79	43
A930005H10Rik	61	67	63	77	60	49	41	82
A930006K02Rik	4	21	4	9	4	6	9	6
A930007I19Rik	19	24	19	23	6	33	17	20
A930012L18Rik	0	7	1	0	0	0	4	4
A930012O16Rik	26	22	24	17	19	9	21	17
A930015D03Rik	62	154	153	78	85	81	155	134
A930016O22Rik	20	28	21	31	3	4	10	2
A930017M01Rik	0	4	0	0	4	0	0	1
A930024E05Rik	12	38	16	16	14	23	46	46
A930024N18Rik	0	0	9	0	1	2	13	18
A930029G22Rik	0	6	8	7	1	1	12	0
A930030B08Rik	2	8	8	5	4	2	0	2
A930033H14Rik	14	98	15	17	21	27	18	20
A930035D04Rik	6	2	24	5	4	2	28	10
A930037H05Rik	20	57	39	48	30	16	44	38
A930038B10Rik	1	43	23	9	32	8	8	14
AA386476	0	3	7	2	1	1	0	2
AA413626	0	22	10	7	6	4	2	5
AA414768	17	6	3	12	9	6	15	5
AA465934	9	3	4	6	11	3	1	6
AA474408	6	16	4	16	1	4	7	2
AA543186	20	49	26	31	34	11	23	18
AA914427	0	19	1	8	5	1	7	2
AA986860	2402	3920	4944	3987	3262	3027	4572	5083
Aaas	146	203	349	242	438	439	659	744
Aacs	1784	1052	1988	1533	1627	755	2353	2191
Aadac	0	14	0	0	8	0	1	3
Aaed1	171	149	244	174	105	65	190	181
Aagab	380	627	662	505	494	433	856	810
Aak1	460	983	977	738	486	642	950	867
Aamdc	134	168	226	174	171	81	207	198
Aamp	3209	3914	5555	5106	3666	2873	5629	5477
Aar2	844	483	1275	1163	723	358	1509	1208
Aard	15	12	7	6	1	2	4	1
Aars	1522	1437	2188	2185	2024	1521	2858	3053
Aars2	199	249	374	394	226	194	370	326
Aarsd1	3	36	16	22	26	28	42	9
Aasdh	192	558	280	251	204	305	274	251
Aasdhppt	213	364	397	337	201	199	364	392
Aass	448	570	731	467	269	234	464	386
Aatf	278	475	470	584	380	267	554	538
Aatk	0	11	9	7	1	1	0	17
AB124611	5	76	23	31	24	29	53	33
Abat	39	62	49	70	18	29	37	55
Abca1	356	558	445	144	81	75	109	129
Abca12	0	16	2	0	0	0	0	1
Abca13	0	11	0	8	0	0	0	0
Abca14	0	4	2	0	0	4	0	0
Abca17	1670	3234	2716	1741	1088	1172	1248	1019
Abca2	1354	2444	2539	2491	1790	1803	2764	2492
Abca3	30388	29382	61571	50836	23834	18924	51490	42255
Abca4	143	247	309	385	127	119	332	265
Abca5	191	122	125	96	60	37	80	91
Abca7	984	1653	1780	1639	1496	1354	2226	1903
Abca8a	3	10	2	4	0	3	2	2
Abca8b	0	0	0	0	0	0	0	0
Abca9	4	0	4	1	0	9	7	19
Abcb10	108	151	236	168	136	97	236	262
Abcb1a	5	2	4	15	0	4	5	2
Abcb1b	2	17	2	14	14	8	13	23
Abcb6	6	53	27	42	19	28	37	31
Abcb7	299	317	425	250	223	212	330	296
Abcb8	698	1117	1391	1216	963	952	1483	1310
Abcb9	190	461	429	405	260	312	398	345
Abcc1	113	320	297	361	181	201	544	533
Abcc10	461	1431	1017	742	676	850	787	807
Abcc12	0	10	2	6	5	11	8	13
Abcc3	2281	3501	4389	4540	2484	1904	5294	3948
Abcc4	416	363	690	506	228	139	791	542
Abcc5	860	1443	1366	1053	1072	1412	1520	1317
Abcc6	43	213	183	151	51	30	36	43
Abcc8	1	48	37	42	34	14	54	32
Abcc9	0	8	0	4	2	0	6	6
Abcd1	770	1064	1646	1441	1002	674	2093	2018
Abcd2	0	3	8	2	4	0	8	7
Abcd3	5197	5811	9303	5869	3925	2921	6643	5470
Abcd4	619	910	818	743	815	738	983	829
Abce1	679	1079	1123	916	745	852	1281	1341
Abcf1	1793	2538	3044	3148	2473	2279	3905	3523
Abcf2	966	1014	1648	1489	967	799	2040	1994
Abcf3	892	1204	1665	1392	954	836	1519	1445
Abcg1	11	24	11	22	7	4	20	97
Abcg2	0	4	3	0	4	3	4	7
Abcg4	0	8	13	6	4	1	2	2
Abcg5	28	31	29	7	1	0	0	5
Abcg8	0	9	5	0	0	2	0	1
Abhd1	245	385	622	546	367	252	624	711
Abhd10	139	236	190	116	142	106	144	157
Abhd11	1397	3457	2290	2334	1875	2261	2661	2549
Abhd11os	8	46	11	24	13	33	12	26
Abhd12	446	413	836	611	376	259	913	847
Abhd12b	4	26	4	3	9	4	9	0
Abhd13	537	546	840	591	485	369	856	725
Abhd14a	61	205	187	191	97	82	192	174
Abhd14b	1109	1309	2006	1586	745	569	1399	1309
Abhd15	0	8	2	7	4	4	11	2
Abhd16a	1553	2036	2987	2636	1705	1293	2770	2677
Abhd17a	751	851	1310	1245	1003	809	1579	1617
Abhd17b	735	1101	1095	675	621	742	911	910
Abhd17c	790	653	993	650	553	496	886	1056
Abhd2	9117	5547	15323	13793	3775	2449	9347	8459
Abhd3	84	230	171	113	55	108	157	188
Abhd4	1038	1260	1847	1521	855	806	1875	1747
Abhd5	1847	1586	2728	1971	1202	1028	2329	2045
Abhd6	86	361	310	294	245	252	415	366
Abhd8	475	588	781	639	619	340	957	890
Abi1	815	1283	1373	790	621	724	860	954
Abi2	81	186	158	98	117	144	229	186
Abi3	2	17	10	11	1	1	2	29
Abi3bp	15	95	65	28	44	13	34	19
Abl1	1218	2847	2612	2254	1533	1704	2359	2364
Abl2	189	294	255	222	191	182	310	246
Ablim1	551	1118	896	614	313	377	525	461
Ablim2	59	121	62	55	28	35	26	30
Ablim3	77	164	124	81	119	107	146	158
Abr	1185	2080	2021	1799	1378	1706	2448	2344
Abra	4	18	32	23	2	7	9	4
Abracl	293	347	327	299	291	275	418	369
Abraxas1	41	112	66	54	82	84	69	105
Abraxas2	491	598	983	696	342	356	817	731
Abt1	233	303	584	398	303	147	562	447
Abtb1	795	1260	1152	1249	656	720	1111	997
Abtb2	48	57	49	45	40	27	44	55
AC1331031	15	12	11	37	1	1	25	20
AC1490901	5793	15126	11646	11387	6074	9061	9673	9643
AC1541411	3	3	4	3	1	3	0	2
AC1689771	3	12	1	32	2	4	16	14
Acaa1a	2532	2928	4930	5528	4226	3281	7996	6856
Acaa1b	75	234	173	185	198	154	224	156
Acaa2	3497	2906	8172	7646	4046	2424	6197	5660
Acaca	2696	3115	4073	2559	1546	1294	2441	1978
Acacb	671	690	857	701	666	470	1278	886
Acad10	235	194	452	308	159	116	349	339
Acad11	283	462	676	611	424	304	702	743
Acad12	249	221	432	296	163	125	331	296
Acad8	523	883	926	731	556	517	859	803
Acad9	312	261	615	389	385	286	660	504
Acadl	2443	3155	5736	4770	3060	2814	6138	5681
Acadm	1447	1791	2417	1756	1002	641	1680	1416
Acads	555	682	1230	1022	604	552	1117	992
Acadsb	1038	1166	1416	870	568	565	1076	883
Acadvl	2334	2540	5408	4850	2912	1733	5146	4200
Acap1	1	99	24	16	6	7	11	46
Acap2	232	575	624	462	340	350	564	460
Acap3	268	531	478	479	382	471	585	548
Acat1	1964	1923	3119	2937	1550	1039	2863	2854
Acat2	1643	1100	2493	1798	1493	1059	2075	1830
Acat3	190	215	386	287	183	57	245	204
Acbd3	803	1579	1546	1190	921	1265	1215	1118
Acbd4	1194	1709	1962	1737	762	616	1111	1103
Acbd5	623	629	773	459	353	394	579	510
Acbd6	489	529	662	635	599	481	849	861
Acbd7	0	22	1	4	0	8	7	6
Accs	80	284	219	196	179	78	164	198
Acd	505	540	912	636	524	316	897	722
Ace	11	4	7	16	18	55	104	141
Ace2	528	549	778	915	423	277	1142	1015
Acer2	76	81	69	51	19	29	44	42
Acer3	364	802	785	512	477	517	783	759
Ache	3	240	5	5	0	1	9	4
Acin1	4204	10002	8657	5818	4513	6210	6665	5824
Ackr2	6	6	0	6	0	0	4	10
Ackr3	24	36	26	17	8	14	30	22
Ackr4	4	25	3	6	1	0	1	2
Acly	10344	6982	14330	10096	4970	3085	11083	9482
Acmsd	0	15	14	11	8	1	4	7
Acnat1	4	8	25	5	0	0	11	12
Aco1	1754	1489	3076	2345	1859	1375	3976	3456
Aco2	4484	4227	7487	6630	4984	3517	9243	9050
Acod1	0	0	1	1	0	0	5	21
Acot1	2133	2110	5466	3976	1579	832	2963	2880
Acot10	50	45	50	38	33	14	56	87
Acot11	204	224	291	172	190	217	402	308
Acot13	537	1001	799	721	615	635	755	755
Acot2	578	502	1227	1032	457	428	948	794
Acot4	0	6	7	5	0	2	14	0
Acot6	30	38	28	23	22	7	41	25
Acot7	9006	8588	16020	13490	11552	7122	18429	16607
Acot8	279	261	474	282	227	156	409	447
Acot9	378	269	364	339	323	220	478	522
Acox1	2307	3406	4093	3184	1728	1616	2910	2518
Acox2	328	608	600	689	496	382	751	1002
Acox3	688	887	1120	914	552	461	1016	833
Acoxl	3067	2551	5922	4090	1355	714	2463	1888
Acp1	23	42	38	60	22	14	48	46
Acp2	652	728	905	930	549	576	1167	1086
Acp5	134	259	187	307	280	231	459	499
Acp6	491	1208	733	695	532	540	585	602
Acp7	0	22	2	2	10	1	3	1
Acpp	29	85	112	70	52	33	120	69
Acr	2	122	31	23	35	61	9	19
Acrbp	100	292	154	94	93	154	136	102
Acsbg1	0	14	14	0	0	1	0	0
Acsbg2	4	0	3	2	0	0	1	0
Acsf2	206	410	276	426	154	209	345	405
Acsf3	292	322	522	421	369	256	523	536
Acsl1	751	1094	1341	1393	688	606	1569	1382
Acsl3	903	1305	1135	864	534	620	780	851
Acsl4	4736	4414	7214	3713	2697	2210	5356	4657
Acsl5	10059	9128	15438	12265	11233	6944	19703	17514
Acsl6	0	0	1	0	0	0	5	3
Acsm1	48	192	122	261	210	179	475	483
Acsm3	0	2	0	0	4	1	3	4
Acsm5	0	13	9	7	8	3	4	14
Acss1	3678	4736	7217	4488	2029	1664	3865	3533
Acss2	1671	1756	2717	2905	1384	1001	2708	2165
Acss3	49	72	119	49	32	47	34	36
Acta1	6	31	1	5	1	3	8	0
Acta2	11	30	41	20	0	18	51	27
Actb	18028	30050	31840	25308	26593	27943	38093	42172
Actc1	0	0	5	1	0	0	14	6
Actg1	2034	3922	3464	2293	2453	1805	3030	2805
Actg2	0	0	1	0	0	0	3	4
Actgps1	1	0	6	2	3	1	1	7
Actl6a	778	1365	1385	1271	906	875	1620	1556
Actl6b	0	9	3	3	0	0	0	0
Actl7b	6	25	20	9	6	1	14	1
Actn1	3163	5349	5827	5611	4161	4121	6555	6140
Actn2	11	26	29	9	31	16	13	15
Actn3	0	69	5	9	0	0	3	1
Actn4	7164	9370	14263	11977	8964	7644	15821	15188
Actr10	674	700	952	946	548	445	1144	1017
Actr1a	1711	1678	2920	2329	1642	1173	3500	3045
Actr1b	2005	2337	3338	2964	2058	1798	3485	3196
Actr2	1360	1529	2081	1150	899	863	1506	1455
Actr3	1637	2108	3108	1953	1478	1378	2662	2485
Actr5	412	609	666	590	435	467	633	560
Actr6	63	110	155	111	70	62	112	123
Actr8	775	930	1214	1056	495	515	1032	940
Actrt3	6	8	2	1	0	0	0	0
Acvr1	566	707	936	679	360	465	778	587
Acvr1b	986	1445	1777	1630	1216	1409	2008	1854
Acvr2a	385	579	659	331	266	338	385	319
Acvr2b	60	165	118	155	126	110	164	123
Acvrl1	11	25	20	40	12	9	43	44
Acy1	169	194	204	157	187	145	268	224
Acy3	110	151	237	229	150	94	256	278
Acyp1	198	279	238	223	130	125	194	218
Acyp2	35	38	23	16	15	31	22	26
Ada	0	36	24	6	8	1	13	15
Adal	157	250	276	199	126	79	296	270
Adam10	664	747	935	441	446	459	769	710
Adam11	0	40	12	6	5	2	2	7
Adam12	0	9	0	0	2	10	4	8
Adam15	710	1125	1171	1171	882	741	1416	1422
Adam17	391	479	652	426	285	261	608	569
Adam19	4931	7699	8149	6066	3387	3556	4581	3910
Adam1a	2	6	25	12	4	7	14	4
Adam21	0	1	3	3	1	7	16	0
Adam22	643	949	1095	615	313	492	478	473
Adam23	0	21	4	1	0	0	1	2
Adam28	328	673	507	509	393	397	637	718
Adam30	20	46	19	29	23	2	6	12
Adam32	0	0	5	3	2	0	0	2
Adam33	0	12	22	14	5	7	4	9
Adam4	17	61	55	20	14	20	20	7
Adam5	3	25	7	7	9	12	17	17
Adam7	0	10	2	0	5	3	3	2
Adam8	189	1420	673	611	1051	1043	1196	1232
Adam9	1188	828	1469	702	690	530	1341	1295
Adamdec1	100	250	179	234	116	176	174	221
Adamts1	309	263	562	326	105	142	124	112
Adamts10	1810	4026	2982	2074	1485	1792	1666	1464
Adamts13	0	22	3	5	0	0	0	0
Adamts14	0	3	6	0	1	1	0	2
Adamts15	44	140	96	70	15	28	26	41
Adamts17	1	4	0	0	0	1	2	1
Adamts19	0	11	0	0	0	0	0	0
Adamts2	19	20	45	19	12	5	17	21
Adamts20	38	200	44	29	16	59	22	36
Adamts3	6	0	2	5	0	0	0	0
Adamts4	12	13	5	10	0	0	5	2
Adamts5	334	1159	508	654	195	243	393	382
Adamts6	0	0	4	0	3	2	1	0
Adamts7	3	10	2	10	0	3	9	10
Adamts8	0	2	9	2	3	10	18	5
Adamts9	294	560	481	353	333	357	430	344
Adamtsl1	230	337	455	352	104	59	162	137
Adamtsl2	34	1	0	11	1	6	17	18
Adamtsl3	10	19	8	1	24	0	0	22
Adamtsl4	569	656	651	340	359	273	370	459
Adamtsl5	201	431	290	266	305	279	329	322
Adap1	14	49	18	21	28	19	44	65
Adap2	2	14	13	7	2	6	8	4
Adar	587	1220	1108	947	765	856	1336	1500
Adarb1	16	18	13	14	34	11	25	18
Adat1	132	141	177	131	103	135	187	166
Adat2	19	15	54	68	43	16	51	43
Adat3	63	79	104	97	83	92	73	118
Adck1	281	234	378	325	193	127	316	287
Adck2	232	248	470	375	171	173	372	323
Adck5	177	463	381	442	321	381	494	449
Adcy1	8	44	56	20	18	17	30	17
Adcy10	13	30	11	10	4	3	4	1
Adcy2	6	30	12	11	6	4	2	6
Adcy3	8	37	30	33	2	3	37	30
Adcy5	38	61	23	6	23	2	4	14
Adcy6	1730	2951	3285	2536	1849	1985	3474	2661
Adcy7	3182	4495	5019	3658	1703	2124	2937	2134
Adcy8	0	6	2	0	0	0	4	1
Adcy9	158	50	189	164	32	26	121	115
Adcyap1r1	105	135	105	271	151	59	374	299
Add1	2192	2599	3804	3201	1953	1657	3902	3336
Add2	0	0	6	0	0	0	0	0
Add3	963	970	1686	945	469	510	1116	972
Adgb	268	1146	519	452	437	559	416	438
Adgra1	0	0	0	0	5	0	1	1
Adgra2	5	0	0	0	0	0	5	1
Adgra3	392	555	580	508	322	337	463	472
Adgrb1	0	54	16	52	11	0	13	15
Adgrb2	3	25	10	39	1	17	19	29
Adgrd1	168	147	409	309	140	135	299	333
Adgre1	0	0	1	0	0	0	8	11
Adgre5	652	1344	1059	1093	834	733	1332	1410
Adgrf3	27	29	26	15	12	2	15	26
Adgrf5	7984	8873	15264	10189	5087	4645	10207	8149
Adgrg1	7540	6984	13752	12578	5365	3989	13457	12005
Adgrg2	1	40	18	7	16	1	1	5
Adgrg3	29	94	76	43	56	93	44	34
Adgrg5	6	12	11	14	1	3	12	23
Adgrg6	66	144	76	47	46	87	104	66
Adgrl1	659	1621	1129	1143	658	874	807	786
Adgrl2	130	287	169	189	81	124	165	175
Adgrl3	0	0	6	5	1	4	1	5
Adgrv1	63	127	64	92	32	59	71	73
Adh1	41	99	94	87	59	11	124	69
Adh5	1026	1077	2021	1589	1017	580	1589	1542
Adh7	94	148	247	196	170	21	185	148
Adhfe1	172	285	171	180	105	119	170	116
Adi1	740	522	1087	776	445	290	697	852
Adig	1	47	12	17	12	26	24	23
Adipor1	3156	2274	5531	4186	2209	1534	4749	4633
Adipor2	2612	2729	5069	4128	2528	1697	5118	4155
Adk	4485	3252	6334	4114	2184	1447	3451	2901
Adm	17	28	22	10	14	8	28	17
Adm2	8	8	2	0	1	0	4	0
Adnp	5	18	8	9	0	1	5	3
Adnp2	336	360	596	393	230	193	534	452
Adora1	148	378	258	512	451	528	959	921
Adora2a	0	24	0	2	4	1	7	1
Adora2b	773	985	1573	844	607	434	1032	991
Adora3	26	4	33	34	174	170	304	401
Adpgk	290	498	467	350	278	306	466	414
Adprh	446	306	465	488	361	152	575	561
Adprhl1	0	0	20	8	3	0	16	2
Adprhl2	680	1079	950	973	646	518	1068	889
Adprm	585	741	784	691	354	351	581	590
Adra1b	0	2	4	5	6	1	2	4
Adra2a	18	98	48	80	29	8	67	91
Adrb1	274	427	362	308	171	181	283	236
Adrb2	221	553	380	296	253	342	260	367
Adrb3	0	12	11	0	6	0	6	2
Adrm1	361	669	670	602	392	434	541	515
Adsl	566	932	983	917	924	567	1319	1293
Adss	1294	1673	1630	1273	1230	1054	1561	1641
Adssl1	1868	1546	3566	3119	1255	758	2040	1583
Adtrp	14	22	49	42	98	92	152	147
Aebp1	1524	2727	3258	2859	1606	1626	2543	2747
Aebp2	483	808	869	495	471	437	743	611
Aen	155	141	230	183	181	166	335	398
Aes	6777	9340	10310	7871	7321	7443	10721	10554
AF357399	6	14	11	11	4	11	14	2
Afap1	113	230	132	79	66	94	103	94
Afap1l1	3510	4384	6152	4999	2252	1850	3583	3149
Afap1l2	19	64	36	3	7	4	30	27
Afdn	3267	6531	5219	3716	3154	3672	4079	3561
Aff1	1652	1696	2539	1752	1089	977	1817	1824
Aff3	16	24	2	2	2	4	9	5
Aff4	1121	1329	1758	1242	614	649	1125	1070
Afg1l	236	281	340	300	202	200	370	323
Afg3l1	964	1090	1511	1283	1148	1079	2011	1850
Afg3l2	691	864	1226	1046	694	727	1108	1210
Afmid	35	65	96	70	79	62	113	79
Afp	40	25	38	54	44	15	30	44
Aftph	914	1252	1609	1022	756	729	1135	1111
Aga	256	247	422	282	237	150	408	414
Agap1	447	575	736	543	348	339	615	612
Agap2	0	6	8	11	1	7	3	13
Agap3	3375	5687	5895	5011	3083	3406	4380	4087
Agbl2	322	946	449	372	264	390	354	347
Agbl3	119	319	161	106	70	119	161	172
Agbl4	5	12	2	11	4	7	21	21
Agbl5	541	1427	1069	950	684	755	1036	1164
Ager	42227	32502	62280	53897	48225	28172	69649	61785
Agfg1	565	672	940	640	478	430	719	804
Agfg2	898	944	1327	996	605	421	1140	930
Aggf1	700	840	1189	973	574	512	1051	935
Agk	185	199	225	163	139	107	213	190
Agl	157	202	271	259	154	92	243	185
Agmat	0	0	0	7	2	2	0	0
Agmo	518	503	795	575	232	129	530	507
Ago1	992	1119	1638	1149	717	602	1311	1102
Ago2	329	610	621	339	379	395	497	468
Ago3	130	418	260	238	163	215	176	229
Ago4	396	756	536	351	273	342	303	262
Agpat1	1148	1725	1689	1603	1358	1351	2329	2412
Agpat2	1060	1341	1856	1802	1109	933	1535	1533
Agpat3	2456	2956	5041	3980	2293	1836	3765	3664
Agpat4	67	61	87	79	63	29	89	156
Agpat5	196	271	262	251	197	141	387	311
Agps	904	1331	1364	1006	866	777	1251	1250
Agr2	23	99	82	128	169	40	162	142
Agr3	69	374	188	150	153	167	224	199
Agrn	2452	4523	3834	3398	3561	4086	4943	4988
Agrp	15	34	33	51	48	42	61	78
Agt	1	4	5	7	1	0	5	0
Agtpbp1	500	715	717	511	413	391	566	531
Agtr1a	14	57	36	30	7	16	18	20
Agtrap	926	1349	1903	1670	1096	1078	2278	2265
Ahctf1	759	1286	1153	689	615	643	737	700
Ahcy	1	15	9	13	4	6	6	7
Ahcyl1	2149	2225	3561	2202	1353	1240	2919	2779
Ahcyl2	4198	5799	8240	4250	1822	1981	3649	3589
Ahdc1	229	598	586	582	423	355	578	563
Ahi1	219	592	256	224	234	285	315	244
Ahnak	5545	7997	8348	6558	4376	4177	6452	6395
Ahr	309	494	314	319	192	199	400	312
Ahrr	0	1	12	0	0	9	4	1
Ahsa1	1102	1601	1846	1580	1441	1455	2560	2612
Ahsa2	255	494	335	216	291	343	348	384
AI182371	122	359	239	128	108	176	167	138
AI314180	1228	2269	1795	1493	1152	961	1572	1350
AI413582	108	211	107	112	147	105	169	180
AI429214	92	210	164	139	67	111	132	127
AI464131	1163	934	1650	1146	607	397	1292	1142
AI467606	525	474	907	687	413	367	859	879
AI480526	347	1035	550	419	383	498	494	441
AI504432	0	7	0	0	0	7	0	10
AI506816	7	34	16	7	14	27	19	23
AI597479	245	379	551	338	208	221	353	394
AI606181	187	254	190	184	70	111	163	126
AI661453	1593	1485	2744	2184	1196	989	2644	2530
AI662270	0	5	4	18	0	2	4	12
AI837181	955	818	1647	1468	680	546	1558	1503
AI838599	14	24	17	13	4	24	2	8
AI839979	19	29	24	24	42	36	43	40
AI846148	296	565	490	440	303	340	485	498
AI847159	0	4	1	5	0	4	1	0
AI854703	1	0	1	2	5	0	0	2
AI987944	216	287	224	280	188	125	296	235
Aida	177	371	357	202	272	219	317	403
Aif1	3	14	6	8	7	8	22	28
Aif1l	441	338	808	671	265	217	434	390
Aifm1	1024	1132	1312	1185	857	563	1458	1264
Aifm2	393	425	587	460	395	288	654	652
Aifm3	215	562	548	513	610	555	668	481
Aig1	967	1245	1588	1254	829	721	1415	1228
Aim2	0	4	0	0	0	8	4	8
Aimp1	724	616	860	919	694	473	1136	1024
Aimp2	321	257	318	313	261	258	477	551
Aipl1	13	28	14	14	2	16	8	20
Aire	0	372	4	0	4	0	1	8
Airn	33	191	114	137	73	113	73	68
Ajuba	344	355	458	239	243	223	397	459
Ak1	1048	1620	2191	1899	1220	829	1867	1644
AK157302	338	208	451	331	148	81	440	385
Ak2	967	1610	1733	1379	1357	1281	2169	1983
Ak3	1595	2029	2917	2190	1439	1198	2669	2672
Ak3l2ps	0	0	2	0	5	0	1	0
Ak4	33	38	68	26	25	39	49	61
Ak5	0	4	4	11	0	0	4	6
Ak6	115	202	213	170	207	214	235	288
Ak7	1104	1938	2030	1547	895	950	1500	1347
Ak8	339	578	446	645	381	284	400	509
Ak9	298	1461	649	764	602	795	682	674
Akap1	579	894	1201	803	515	517	983	725
Akap10	281	319	528	367	214	193	413	433
Akap11	783	959	1265	675	443	537	828	687
Akap12	26	16	4	8	1	11	2	13
Akap13	3236	5764	5839	4057	3015	3307	4627	3581
Akap14	269	1012	602	636	395	489	620	548
Akap17b	93	246	122	158	77	129	146	169
Akap2	0	3	0	1	7	4	0	4
Akap5	703	519	346	201	442	344	368	629
Akap6	0	14	19	12	10	3	11	14
Akap7	488	413	949	549	335	294	572	548
Akap8	1937	4709	2959	1929	1351	2041	1716	1561
Akap8l	2610	8824	4670	4416	3148	3836	3485	2803
Akap9	2260	6589	4091	3840	2834	3877	3404	3130
Akip1	246	457	503	626	450	358	666	717
Akirin1	403	519	845	459	331	296	679	621
Akirin2	415	534	602	339	295	360	453	466
Akna	403	728	633	690	402	516	855	808
Akr1a1	8179	6009	14277	12982	8814	5251	18137	16636
Akr1b10	280	686	545	488	429	381	501	466
Akr1b3	208	344	216	196	135	162	198	179
Akr1b7	0	13	2	13	8	2	5	6
Akr1b8	432	691	1277	1329	1607	1280	2733	2692
Akr1c12	13	13	24	36	20	10	54	57
Akr1c13	56	85	143	139	107	24	208	197
Akr1c14	349	603	427	432	216	230	236	261
Akr1c18	0	0	12	57	17	0	1	1
Akr1c19	121	176	107	78	58	81	76	66
Akr1e1	122	441	389	286	220	319	368	413
Akr7a5	676	790	1338	1273	811	492	1239	1088
Akt1	2772	2286	5203	4961	2642	1774	5792	5316
Akt1s1	1193	1667	1949	1862	1308	1132	2231	2108
Akt2	1920	2917	3464	2726	1894	1810	3612	3213
Akt2ps	810	558	1571	1129	625	402	1661	1629
Akt3	23	102	56	88	41	36	123	137
Aktip	400	573	735	490	461	352	726	624
Alad	5238	5532	7852	7674	6510	4778	9816	8586
Alas1	6299	9977	10039	14106	10280	8922	15032	15225
Alas2	111	1	124	22	0	2	8	25
Alb	58	35	47	21	8	0	49	30
Alcam	9974	13117	14604	11305	8173	8924	13840	12731
Aldh16a1	626	881	1220	1243	993	887	1550	1597
Aldh18a1	84	178	210	247	147	226	413	475
Aldh1a1	10534	14168	19026	26863	13385	7724	26556	28603
Aldh1a2	18	31	123	127	7	41	81	123
Aldh1a3	0	11	0	1	0	6	0	0
Aldh1a7	3214	2747	5228	5840	3159	1794	6200	5956
Aldh1b1	0	6	5	2	0	1	4	7
Aldh1l1	1583	1567	2265	1700	904	527	1812	1427
Aldh1l2	30	3	10	34	16	11	22	26
Aldh2	19878	17593	37421	34385	13927	8903	26478	23342
Aldh3a1	632	1316	1358	1996	990	484	1610	1416
Aldh3a2	2069	1855	3135	2547	1457	1104	2901	2676
Aldh3b1	2465	4709	3852	4266	3092	3157	5344	5543
Aldh3b2	0	15	14	4	5	0	5	7
Aldh4a1	405	598	589	445	309	230	513	381
Aldh5a1	227	298	326	356	279	193	465	329
Aldh6a1	1884	2162	2033	1582	513	571	1085	1029
Aldh7a1	851	849	1567	1313	863	521	1812	1645
Aldh8a1	8	12	6	0	0	0	0	0
Aldh9a1	1211	1077	2647	2446	1414	804	2440	2045
Aldoa	9825	13197	16896	17131	11153	8757	20150	17856
Aldob	0	4	1	6	1	2	1	0
Aldoc	578	432	1089	1000	563	240	746	829
Alg1	673	731	1176	943	762	588	1183	1158
Alg11	205	187	256	243	170	120	263	279
Alg12	371	526	409	492	400	515	707	680
Alg13	89	155	42	68	116	167	82	86
Alg14	190	137	259	184	220	145	386	331
Alg2	530	693	926	867	586	534	853	764
Alg3	151	163	195	272	268	207	481	428
Alg5	386	478	759	615	434	310	797	690
Alg8	172	285	267	245	236	288	417	468
Alg9	283	362	484	369	215	383	562	525
Alkal1	127	355	388	243	162	252	180	264
Alkal2	0	0	0	0	1	8	5	0
Alkbh1	201	606	377	279	279	299	359	290
Alkbh2	81	110	192	132	83	74	191	146
Alkbh3	164	374	364	396	293	259	376	330
Alkbh4	123	151	231	148	135	110	208	234
Alkbh5	1792	1606	3335	1973	1158	867	2405	2117
Alkbh6	336	830	718	680	497	514	689	659
Alkbh7	160	274	224	222	147	118	301	228
Alkbh8	113	226	94	90	73	111	90	118
Alms1	172	442	286	148	194	243	242	206
Alox12	39	34	68	127	35	34	68	52
Alox12b	0	4	4	5	6	1	1	6
Alox12e	21	147	24	19	26	2	27	15
Alox15	44	139	119	111	80	7	56	51
Alox5	0	20	13	2	1	0	17	19
Alox5ap	0	6	1	9	22	5	27	69
Alox8	0	3	0	3	0	0	5	2
Aloxe3	26	146	133	150	64	69	74	107
Alpk1	163	554	220	272	278	433	307	239
Alpk2	0	3	0	0	4	7	3	3
Alpk3	85	141	91	70	30	54	83	50
Alpl	261	313	511	399	422	431	1202	948
Als2	259	350	483	259	278	222	491	389
Als2cl	2190	5558	3323	3271	2680	3137	3602	3334
Als2cr12	0	10	0	0	5	1	2	1
Alx1	0	20	19	15	7	3	2	6
Alyref	412	535	590	438	440	517	859	915
Alyref2	58	72	83	103	40	48	67	73
Amacr	196	227	413	262	187	142	296	274
Ambra1	593	1227	1255	1108	700	786	1201	1037
Amd1	269	628	490	325	229	219	367	261
Amd2	26	99	92	64	36	37	52	47
Amdhd1	0	2	3	1	0	2	0	2
Amdhd2	429	568	896	931	658	536	1052	1027
Amdps3	34	46	72	34	25	18	31	26
Amdps4	7	7	3	4	2	2	6	1
Amer1	422	814	579	446	348	444	463	369
Amfr	2921	2443	4637	3679	2041	1347	4095	3669
Amh	1	24	7	21	16	6	21	1
Amhr2	215	218	236	224	157	85	304	187
Amigo1	547	470	803	516	222	170	525	492
Amigo2	82	63	54	47	46	67	84	104
Amigo3	83	122	189	122	87	87	129	144
Ammecr1	70	75	46	45	54	96	92	73
Ammecr1l	741	1135	1252	671	584	702	794	756
Amn	0	9	5	0	0	0	1	2
Amn1	228	589	327	251	244	302	286	269
Amot	15	56	12	28	26	13	29	2
Amotl1	569	1081	1159	975	692	898	1350	1127
Amotl2	3067	5331	4954	2713	1912	2300	2818	2931
Ampd1	14	28	26	20	9	1	10	9
Ampd2	432	946	938	672	654	991	1171	1039
Ampd3	56	81	86	104	93	136	304	293
Amph	4	5	3	9	1	5	6	2
Amt	202	301	344	301	183	179	391	439
Amy1	109	597	198	237	159	204	125	100
Amz1	5	7	9	9	0	12	25	40
Amz2	426	570	867	681	534	408	946	962
Anapc1	801	1399	1372	982	920	792	1453	1604
Anapc10	68	96	149	101	48	84	113	97
Anapc11	590	802	1189	1115	1109	740	1612	1534
Anapc13	672	1389	977	774	671	640	872	624
Anapc15	74	196	168	136	261	215	320	323
Anapc15ps	9	43	49	25	68	65	67	98
Anapc16	634	1014	1001	855	740	670	1121	979
Anapc2	1892	3090	3378	3063	2264	1864	3810	3204
Anapc4	724	1381	1218	1031	754	772	1285	1049
Anapc5	2135	3043	3593	3135	2724	2237	4144	4239
Anapc7	669	801	1285	972	666	545	1401	1230
Ang	426	544	620	400	365	296	410	354
Angel1	103	170	188	148	133	114	285	199
Angel2	693	1542	1317	973	598	868	1044	960
Angpt1	0	17	19	17	0	4	0	0
Angpt2	37	32	62	48	2	2	11	0
Angpt4	4	0	17	9	6	8	10	8
Angptl2	4	37	47	79	17	42	42	64
Angptl4	63	102	389	883	449	212	958	706
Angptl6	41	39	34	38	18	40	64	33
Angptl7	0	9	34	3	0	12	7	8
Angptl8	72	125	219	141	63	78	122	81
Ank	186	268	233	213	129	95	298	245
Ank1	6	6	29	19	15	5	1	2
Ank2	0	11	6	0	0	1	0	0
Ank3	8616	18610	13685	9907	5850	6465	7550	6719
Ankdd1b	0	0	1	1	3	0	0	0
Ankef1	19	160	60	46	55	78	84	68
Ankfn1	7	37	22	18	9	6	24	32
Ankfy1	517	858	1156	760	562	622	1212	1204
Ankhd1	1999	4608	3146	2868	2037	2891	2845	2533
Ankib1	239	337	336	250	147	187	304	251
Ankk1	16	11	11	7	9	16	2	13
Ankle1	1	6	6	8	165	282	179	285
Ankle2	655	737	910	726	413	413	787	732
Ankmy1	24	65	108	105	34	52	103	96
Ankmy2	341	623	678	695	415	374	700	627
Ankra2	182	388	253	207	143	259	201	283
Ankrd1	60	34	27	5	117	31	25	117
Ankrd10	522	1598	1223	889	677	840	744	773
Ankrd11	4494	12706	7898	8230	6343	8738	7139	6576
Ankrd12	1452	5041	2059	2121	2291	3448	1637	1722
Ankrd13a	1675	1897	2999	2400	1419	1259	2458	2312
Ankrd13b	129	311	274	220	140	213	252	231
Ankrd13c	677	890	1116	715	472	535	869	849
Ankrd13d	42	196	161	180	121	168	173	169
Ankrd16	511	1453	826	654	522	756	695	531
Ankrd17	1173	2847	2039	2005	1433	1745	1833	1905
Ankrd2	0	5	2	0	0	0	0	1
Ankrd22	3	12	0	5	3	0	1	5
Ankrd23	14	25	16	14	7	12	15	19
Ankrd24	407	894	701	574	493	528	606	447
Ankrd26	220	750	490	446	263	438	327	394
Ankrd27	491	993	905	660	459	508	699	684
Ankrd28	151	150	163	123	73	71	141	152
Ankrd29	76	120	107	80	56	67	133	134
Ankrd33b	227	714	413	493	238	265	473	494
Ankrd35	0	53	10	12	2	4	4	3
Ankrd37	119	252	217	167	80	120	88	88
Ankrd39	206	169	202	131	102	116	191	147
Ankrd40	2635	3126	4281	2764	1612	1616	3285	2989
Ankrd42	218	686	373	397	297	372	387	390
Ankrd44	134	281	281	135	148	139	169	132
Ankrd45	84	171	106	93	68	79	74	84
Ankrd46	1005	788	1465	1245	634	458	1666	1388
Ankrd49	85	176	135	156	148	161	171	176
Ankrd50	808	657	1157	647	327	215	539	509
Ankrd52	314	392	463	338	196	236	498	389
Ankrd54	818	1710	1682	1448	1169	1200	1723	1742
Ankrd55	175	538	177	207	77	139	153	218
Ankrd6	37	138	72	76	35	46	45	69
Ankrd60	3	0	2	1	0	3	4	0
Ankrd61	0	47	25	13	1	4	10	3
Ankrd65	134	207	218	225	158	122	173	239
Ankrd66	206	822	397	269	265	347	331	362
Ankrd9	95	86	114	127	85	106	161	164
Anks1	1014	1543	2028	1557	1216	1263	1937	1820
Anks1b	0	9	1	4	1	14	0	6
Anks3	720	1711	1556	1228	1008	1208	1523	1261
Anks6	113	218	460	357	138	45	245	206
Ankub1	10	94	29	38	42	77	46	61
Ankzf1	675	1916	1090	1098	870	925	1024	870
Anln	6	40	15	18	226	276	465	607
Ano1	595	437	566	534	530	249	871	966
Ano10	1153	1253	1868	1497	1024	708	1999	1736
Ano2	23	8	20	18	67	47	127	105
Ano6	3271	5145	6000	4994	2961	2767	4744	3887
Ano7	3	13	3	0	6	4	6	2
Ano8	1004	1603	1764	1101	920	1068	1127	1061
Ano9	43	246	94	240	351	436	457	405
Anp32a	3868	6049	6175	4664	3007	3091	4612	4169
Anp32b	760	1901	1697	1605	1547	1647	2199	1977
Anp32e	1098	1168	1793	1304	786	756	1351	1497
Anp32ps	302	344	353	303	185	218	322	289
Anpep	8432	8438	15349	11204	4814	3208	8303	6503
Antxr1	4412	4079	7655	4981	1799	1372	3700	3313
Antxr2	322	372	529	367	252	270	479	454
Anxa1	3039	6935	4066	3915	5593	4421	6229	6600
Anxa11	671	565	1168	938	449	261	948	845
Anxa2	9897	10786	16186	14450	11258	6803	18808	17242
Anxa3	4736	4549	6669	5045	5476	3904	8283	7066
Anxa4	5118	4845	7628	5898	4447	3500	7015	7009
Anxa5	4894	2786	7169	5389	4287	2205	11708	9200
Anxa6	8188	8612	13839	12388	8616	6758	16140	15218
Anxa7	1725	1905	2582	2521	1862	1393	2937	2830
Anxa8	1011	2223	1987	1961	1330	1123	2437	2349
Anxa9	68	84	119	90	123	116	133	148
Aoc1	91	312	111	306	181	199	284	388
Aoc2	39	152	106	76	65	84	83	63
Aoc3	0	0	0	1	1	5	0	1
Aox1	1669	4794	3144	3632	1357	1620	2575	2239
Aox3	6480	10006	12431	10386	2831	2045	4743	3929
Aox4	36	75	30	36	6	9	18	8
Ap1ar	477	616	570	469	402	293	578	572
Ap1b1	1953	2459	3454	3008	2169	1720	3923	3202
Ap1g1	1218	2026	1944	1286	933	952	1680	1728
Ap1g2	483	1062	841	716	555	598	1009	919
Ap1m1	731	1414	1403	1094	958	907	1621	1701
Ap1m2	1165	1083	1873	1438	1032	811	2106	1917
Ap1s1	792	922	1489	1347	1463	982	2548	2314
Ap1s2	60	124	101	75	40	69	51	44
Ap1s3	35	102	68	67	59	49	134	119
Ap2a1	1112	1146	1785	1478	1230	976	2128	2148
Ap2a2	903	960	1557	1481	957	816	2062	1727
Ap2b1	2543	2416	4144	3229	2503	1960	4189	3996
Ap2m1	591	862	918	670	535	598	798	896
Ap2s1	772	1151	1200	1182	1319	1149	1687	1704
Ap3b1	1078	1554	2043	1694	1113	1014	2166	2075
Ap3b2	0	7	3	16	2	0	0	8
Ap3d1	3209	5560	5365	4318	2992	3680	5044	4385
Ap3m1	270	569	473	355	402	419	634	649
Ap3m1ps	126	74	152	135	78	89	161	223
Ap3m2	132	377	335	213	236	174	380	297
Ap3s1	100	172	147	81	109	90	114	109
Ap3s1ps1	21	78	51	48	33	33	56	45
Ap3s1ps2	39	94	93	30	35	42	51	27
Ap3s2	515	864	1210	943	699	634	1368	1265
Ap4b1	8	18	27	25	15	12	17	24
Ap4e1	86	191	147	70	71	94	97	76
Ap4m1	750	1349	1195	1033	760	922	1268	1020
Ap4s1	182	277	277	221	158	152	292	298
Ap5b1	119	124	179	200	116	105	220	187
Ap5m1	165	153	176	122	52	90	129	117
Ap5s1	603	757	764	732	523	468	750	711
Ap5z1	496	1140	905	819	657	673	862	733
Apaf1	113	179	180	117	120	164	173	160
Apba1	0	20	5	3	0	8	5	1
Apba2	0	23	0	0	0	0	0	0
Apba3	715	854	1148	1066	651	566	931	910
Apbb1	2286	2190	4068	3701	2107	1493	4209	3518
Apbb1ip	0	8	4	2	0	8	9	22
Apbb2	581	999	929	668	544	642	642	585
Apc	2027	3653	3185	2126	1164	1434	1889	1675
Apc2	18	9	17	30	5	1	7	12
Apcdd1	0	0	5	8	3	0	1	4
Apcps1	0	13	3	4	2	2	0	0
Apeh	1119	1512	2101	1825	1388	1096	2516	2253
Apela	0	8	10	5	1	1	1	3
Apex1	393	480	490	613	547	357	992	945
Apex2	61	271	187	134	146	152	203	205
Aph1a	414	433	574	480	302	343	556	573
Aph1b	83	115	175	98	53	83	147	107
Aph1c	112	281	197	141	74	98	107	119
Api5	770	1081	1263	987	749	749	1148	1216
Apip	252	361	440	343	277	278	467	380
Aplf	65	111	182	147	120	127	206	193
Apln	0	0	12	16	0	0	12	0
Aplnr	0	29	12	11	18	13	3	10
Aplp1	13	92	65	93	35	16	123	80
Aplp2	9360	8665	15316	9248	4614	4384	10670	9602
Apmap	1516	1214	2428	1951	1085	804	1791	1592
Apoa1	6	21	41	5	0	3	5	1
Apoa4	0	37	1	0	0	0	0	0
Apob	28	27	51	71	9	13	64	32
Apobec1	0	67	16	21	10	18	18	21
Apobec3	240	366	403	280	271	299	568	576
Apobec4	25	65	41	68	38	30	25	31
Apobr	94	76	203	147	54	52	208	191
Apoc1	507	615	519	384	197	328	243	263
Apod	0	1	6	5	0	1	0	0
Apoe	8965	6135	19444	13479	2261	1874	3923	3812
Apol7a	10	36	5	22	14	5	22	15
Apol8	43	37	92	51	22	3	13	1
Apol9a	0	24	9	9	14	9	25	73
Apol9b	8	38	16	13	6	5	12	79
Apold1	0	0	0	4	0	3	2	4
Apom	7	56	10	11	9	13	0	5
Apon	0	0	0	0	0	0	0	8
Apoo	11	20	20	12	22	22	10	9
Apool	207	439	434	377	408	313	455	465
Apoops	134	289	276	254	210	173	300	262
Apopt1	277	329	435	376	284	215	420	425
App	21061	17091	33215	21605	12584	8427	23374	20929
Appbp2	628	1012	1083	607	507	504	788	708
Appbp2os	16	11	22	15	11	5	7	7
Appl1	237	454	423	276	200	211	312	277
Appl2	4209	12034	7257	5633	3504	4538	4897	4394
Aprt	403	602	589	628	512	440	803	881
Aptx	345	455	584	488	400	268	676	483
Aqp1	71	132	353	269	35	54	184	338
Aqp11	4	37	27	37	8	29	37	31
Aqp2	12	16	22	52	15	10	5	19
Aqp3	80	286	301	379	346	66	268	266
Aqp4	159	659	306	360	238	205	363	426
Aqp5	5088	5806	8038	9049	7705	4980	10113	9292
Aqp6	9	14	5	11	0	0	0	0
Aqp7	6	10	0	0	0	0	0	0
Aqr	698	850	1236	902	518	402	1063	944
Ar	0	39	16	6	0	10	0	15
Araf	1462	3354	2532	1943	1499	1712	2221	2217
Arap1	1562	2980	3700	3239	2358	2371	4128	3784
Arap2	83	142	157	88	82	54	87	80
Arap3	0	4	2	4	4	9	2	16
Arc	290	706	503	677	189	166	316	253
Arcn1	2506	2239	3412	3048	2150	1625	3871	3649
Arel1	713	797	962	811	462	548	846	716
Arf1	7324	5531	11700	9686	6128	3947	12349	11350
Arf2	519	638	907	583	668	450	951	989
Arf3	2203	2049	3699	2545	1630	1468	3454	3059
Arf5	1808	2547	3095	2756	1819	2147	3075	3596
Arf6	3812	3340	6497	4504	2246	2109	4905	4514
Arfgap1	864	1307	1454	1221	952	1009	1580	1394
Arfgap2	1553	1731	2314	2161	1638	1485	2626	2350
Arfgap3	495	905	800	949	756	648	1239	1195
Arfgef1	1394	1488	2329	1473	853	905	1715	1404
Arfgef2	1680	2417	2844	1985	1653	1551	2496	2245
Arfgef3	123	326	338	239	210	271	278	227
Arfip1	74	178	132	124	70	114	86	116
Arfip2	1614	3370	2853	2545	1847	2145	2795	2653
Arfrp1	762	1090	1132	937	657	676	1018	908
Arg1	112	80	113	115	36	18	45	61
Arg2	477	513	836	913	927	756	2291	1922
Arglu1	1853	4326	2780	2126	1589	1958	1927	1732
Arhgap1	1422	1237	2205	2007	1388	977	2995	2839
Arhgap10	370	345	624	437	329	255	510	558
Arhgap11a	1	37	41	22	156	269	267	360
Arhgap12	429	785	655	405	291	381	405	352
Arhgap15	0	0	2	2	0	0	0	0
Arhgap17	1085	1975	2263	1322	767	885	1339	1151
Arhgap18	557	1086	1074	819	527	505	807	907
Arhgap19	25	17	18	22	117	148	123	179
Arhgap20os	0	1	14	1	0	4	5	4
Arhgap21	993	1374	1562	937	629	764	1156	1076
Arhgap22	252	212	204	193	212	129	237	298
Arhgap23	427	273	609	521	322	243	558	450
Arhgap24	28	136	70	45	74	56	59	96
Arhgap25	0	12	10	5	1	5	11	11
Arhgap26	93	159	106	110	68	80	176	165
Arhgap27	1376	1985	2083	1865	1368	1357	2323	2033
Arhgap27os1	50	51	27	56	44	29	49	35
Arhgap27os2	43	56	36	25	9	6	19	24
Arhgap28	52	103	91	53	26	49	66	27
Arhgap29	1171	1647	1390	726	596	789	883	771
Arhgap30	16	33	9	12	4	3	8	71
Arhgap31	2168	1857	2896	1960	1217	1024	2423	2149
Arhgap32	153	520	253	241	194	199	206	245
Arhgap33	248	505	461	348	380	514	447	463
Arhgap35	1331	1577	2583	1787	1149	914	2569	2510
Arhgap36	5	8	4	4	0	1	6	2
Arhgap39	407	1111	743	640	409	569	749	705
Arhgap4	173	585	435	350	210	336	268	284
Arhgap40	30	89	76	35	42	26	67	59
Arhgap42	15	17	5	5	5	1	14	7
Arhgap44	2659	3065	4578	2997	1709	1791	3536	3160
Arhgap45	3336	6186	5173	3686	2854	3217	3391	2956
Arhgap5	399	1102	644	460	489	666	522	512
Arhgap6	102	108	159	54	60	61	71	66
Arhgap8	306	247	382	301	253	217	481	486
Arhgap9	0	32	0	0	1	1	7	39
Arhgdia	7946	5899	11439	11730	7539	5132	15672	14753
Arhgdib	7	27	23	13	7	7	19	105
Arhgdig	355	658	469	599	503	426	671	756
Arhgef1	3529	7749	6084	5059	4376	4485	5078	4977
Arhgef10	317	414	562	347	280	283	563	476
Arhgef10l	1263	1512	2304	1715	1111	811	2140	1666
Arhgef11	723	1307	1381	1209	798	741	1349	1257
Arhgef12	1511	2285	2506	1860	1079	1183	1933	1849
Arhgef15	0	0	0	2	1	4	2	7
Arhgef16	818	1166	1150	1025	976	877	1575	1369
Arhgef17	1227	1780	2595	2120	1414	1340	2687	2249
Arhgef18	853	1230	1512	994	905	737	1269	1138
Arhgef19	1035	1658	1668	1727	1076	1072	1717	1627
Arhgef2	2883	5265	5150	4032	3379	3233	4435	4147
Arhgef25	111	230	164	158	56	89	116	111
Arhgef26	392	562	503	247	293	241	350	378
Arhgef28	970	1472	1279	1363	907	884	1476	1594
Arhgef3	40	151	117	141	65	60	136	153
Arhgef33	17	68	34	11	25	26	7	26
Arhgef37	3	8	1	4	1	6	3	4
Arhgef38	2177	3150	3173	2056	1097	1117	1469	1341
Arhgef39	60	192	140	116	302	342	263	423
Arhgef4	140	398	380	446	219	195	462	390
Arhgef40	222	480	369	351	243	250	329	325
Arhgef5	1393	1881	2530	1845	1335	1193	2319	2157
Arhgef6	429	264	533	403	177	103	267	274
Arhgef7	1277	2012	2204	1737	1248	1428	2131	1919
Arhgef9	1	7	29	22	2	14	36	20
Arid1a	2587	5105	4475	3257	2083	2445	3212	3014
Arid1b	1124	1544	1892	1334	741	733	1329	1244
Arid2	888	2273	1536	1252	1001	1347	1022	981
Arid3a	173	341	287	191	147	193	231	219
Arid3b	147	306	242	190	176	174	232	173
Arid4a	846	2511	1743	1556	1196	1760	1279	1294
Arid4b	2616	8167	4556	4053	3085	4498	3166	3286
Arid5a	259	402	284	155	121	139	236	257
Arid5b	994	2462	2064	1503	1190	1540	1304	1387
Arih1	1367	1939	1722	1276	1039	998	1453	1276
Arih2	680	1306	1333	1077	817	763	1119	1075
Arl1	1589	2050	2426	2104	1280	1220	2279	2086
Arl10	149	172	412	244	119	102	265	218
Arl11	0	1	0	0	1	7	1	12
Arl13b	350	922	576	502	350	386	440	411
Arl14ep	197	267	236	209	112	136	240	246
Arl15	113	121	195	154	24	61	103	140
Arl16	122	259	244	270	171	191	389	326
Arl2	1024	1234	1845	1985	1293	843	1930	1817
Arl2bp	117	267	218	242	80	127	226	165
Arl3	1012	2545	1600	1508	878	811	1188	1079
Arl4a	414	537	526	391	215	245	301	270
Arl4c	1181	1592	1995	1085	739	690	1174	1267
Arl4d	356	711	719	650	282	212	355	284
Arl5a	502	357	770	447	305	262	528	551
Arl5b	116	213	262	137	111	146	145	142
Arl5c	33	67	28	12	14	24	85	75
Arl6	147	243	212	137	140	158	216	203
Arl6ip1	6105	6023	9948	5963	4194	3829	6691	7148
Arl6ip4	886	1280	1383	1419	1100	1116	1587	1575
Arl6ip5	1092	1313	1725	1300	1225	1005	2144	2068
Arl6ip6	134	499	444	225	212	208	286	318
Arl8a	716	1388	1360	979	614	802	1014	908
Arl8b	1569	1851	2581	1805	1169	1081	1902	1941
Arl9	8	11	8	10	14	16	12	10
Armc1	363	453	568	426	359	307	589	500
Armc10	650	605	989	785	595	385	997	926
Armc2	152	751	234	165	203	328	196	198
Armc3	166	418	370	300	207	169	241	313
Armc4	170	345	366	287	218	178	342	366
Armc5	771	955	1768	1309	914	734	1499	1428
Armc6	66	134	181	121	143	89	230	234
Armc7	112	53	197	158	81	70	173	168
Armc8	383	843	582	473	450	389	551	444
Armc9	246	559	310	382	301	299	449	414
Armcx1	190	215	162	154	93	50	99	82
Armcx2	11	80	56	52	26	36	91	81
Armcx3	43	101	108	73	55	64	66	61
Armcx4	1	9	3	16	7	10	5	10
Armcx5	115	244	116	132	81	78	113	94
Armcx6	4	2	18	24	2	4	21	2
Armt1	231	133	326	175	117	122	201	223
Arnt	1028	1414	1662	1142	552	654	1219	1116
Arnt2	32	56	52	57	19	9	41	11
Arntl	667	712	898	301	101	59	280	256
Arntl2	8	9	6	5	16	10	5	3
Arpc1a	1601	2200	3135	2367	1490	1345	2646	2645
Arpc1b	2068	2359	3608	3641	3137	2905	6491	6456
Arpc2	3502	3647	5478	4669	3320	2680	5720	5664
Arpc3	1914	3245	2564	2521	2212	2826	3366	3392
Arpc4	1054	609	1577	1325	885	574	2061	1934
Arpc5	1474	1689	2599	1667	1156	1056	2351	2537
Arpc5l	417	551	739	765	582	424	1008	824
Arpin	528	663	1129	972	754	478	1418	1488
Arpp19	714	1004	1016	875	648	743	1079	1040
Arpp21	0	41	0	0	0	0	0	0
Arrb1	987	1061	1586	973	510	399	1292	1238
Arrb2	452	869	733	648	390	528	695	652
Arrdc1	3127	6358	5281	5047	4313	4599	6266	6148
Arrdc3	884	1537	1035	864	706	511	682	653
Arrdc4	217	326	425	350	379	283	583	498
Arsa	348	484	794	537	394	238	707	643
Arsb	257	158	462	296	268	146	475	586
Arsg	46	139	188	194	139	97	152	189
Arsk	101	197	288	195	81	96	153	161
Art3	0	0	4	0	0	0	0	4
Art4	0	1	5	4	1	1	6	4
Art5	0	34	2	4	1	0	0	1
Artn	172	195	164	202	154	144	201	156
Arv1	43	110	129	99	68	76	100	171
Arvcf	0	18	8	19	6	6	18	2
Arxes1	25	21	37	26	6	9	23	24
Arxes2	100	54	88	46	41	25	44	69
As3mt	505	469	808	676	449	291	987	811
Asah1	1016	796	1474	1181	784	437	1323	1289
Asah2	234	262	338	197	135	157	259	259
Asap1	77	168	129	93	110	89	127	155
Asap2	110	121	221	156	76	69	189	120
Asap3	417	918	699	526	400	394	713	635
Asb1	178	224	288	250	146	123	238	202
Asb10	0	0	0	0	8	1	0	2
Asb11	39	51	143	34	14	5	18	13
Asb13	421	702	680	553	316	397	613	543
Asb14	23	88	47	20	29	56	26	30
Asb15	0	0	0	0	0	0	6	4
Asb16	12	9	6	26	2	0	18	7
Asb2	2	51	6	11	4	2	5	10
Asb3	151	163	182	145	65	78	164	103
Asb5	0	1	1	1	1	0	5	1
Asb6	364	812	778	660	522	584	882	829
Asb7	223	261	346	198	152	145	196	233
Asb8	292	352	536	406	265	206	433	413
Ascc1	785	1123	1264	1372	809	708	1406	1436
Ascc2	1424	3048	2523	2914	1839	1848	3323	3321
Ascc3	365	363	421	365	183	132	444	475
Ascl1	30	128	67	117	19	26	63	53
Ascl2	4	19	15	22	12	20	10	13
Ascl3	6	4	0	6	5	0	4	11
Ascl4	8	2	32	10	4	10	7	6
Ascl5	3	14	3	0	0	0	0	0
Asf1a	241	584	474	346	306	425	382	455
Asf1b	44	46	57	25	266	235	549	554
Asgr1	48	137	113	182	16	20	45	55
Asgr2	0	15	0	8	7	12	2	6
Ash1l	996	2328	1806	1262	960	1229	1234	1111
Ash2l	423	677	946	720	591	517	1037	975
Asic1	14	7	2	0	0	4	0	1
Asic3	48	41	27	11	17	8	13	7
Asl	793	867	1374	1081	811	529	1276	1107
Asmt	3	1	1	0	0	1	1	1
Asna1	1282	1994	2267	2065	1671	1473	2737	2605
Asns	271	279	414	359	233	162	397	493
Asnsd1	32	68	84	61	81	55	95	108
Aspa	5	33	16	42	12	16	19	17
Aspg	24	193	49	243	121	146	213	149
Asph	492	889	854	801	406	387	652	627
Asphd1	0	10	0	0	0	0	2	2
Aspm	33	26	22	2	147	320	213	309
Asprv1	13	60	16	27	9	4	5	17
Aspscr1	1971	3295	3054	3170	2370	1846	3259	2796
Asrgl1	294	458	564	464	367	316	545	544
Ass1	57	128	99	83	28	33	37	43
Aste1	58	116	139	101	57	70	159	120
Astn2	27	18	9	21	10	13	13	13
Asxl1	1404	3071	2345	1900	1268	1738	1890	1638
Asxl2	629	1346	1033	748	562	765	731	703
Asxl3	8	4	3	1	0	0	0	0
Atad1	780	810	953	728	439	393	826	844
Atad2b	53	221	75	108	87	142	94	75
Atad3a	476	794	791	852	522	685	968	898
Atad3aos	25	13	22	5	16	2	7	20
Atad5	26	78	47	54	109	153	139	96
Atat1	298	893	687	496	401	537	738	689
Atcayos	21	88	38	31	9	10	5	2
Ate1	603	888	890	557	386	450	630	596
Atf1	739	575	804	488	207	267	367	344
Atf1ps	190	133	155	80	36	59	96	62
Atf2	528	680	767	468	372	306	592	511
Atf3	24114	46125	28025	18273	13599	9999	8982	7475
Atf4	3625	7292	6344	5107	3796	3365	4771	4328
Atf5	746	988	1091	1150	1036	1013	1966	1743
Atf6	853	704	1432	943	649	524	1110	1112
Atf6b	1216	1246	1706	1417	1112	833	2222	2056
Atf7	627	867	1290	803	582	695	1021	992
Atf7ip	1208	1711	2185	1174	774	855	1241	1195
Atf7ip2	0	0	0	0	0	4	0	1
Atg10	73	120	146	130	69	43	93	104
Atg101	347	498	762	633	507	384	821	726
Atg12	539	464	896	528	460	280	654	673
Atg13	1246	1698	2201	2033	976	978	2077	1863
Atg14	423	627	798	586	273	328	577	437
Atg16l1	549	1077	985	867	632	679	916	802
Atg16l2	354	783	658	542	276	476	396	399
Atg2b	622	835	1034	727	452	414	836	704
Atg3	858	1464	1638	1098	944	987	1311	1380
Atg4aps	102	79	198	129	81	48	197	172
Atg4b	747	1019	1523	1212	775	669	1289	1323
Atg4c	168	136	177	116	86	25	134	223
Atg4d	744	806	1688	1304	885	638	1380	1232
Atg5	392	500	600	448	331	283	533	544
Atg7	671	709	1118	917	699	498	1157	1166
Atg9a	198	282	419	318	179	178	503	515
Atg9b	1	21	2	5	15	29	12	11
Atic	531	548	851	909	604	396	1465	1294
Atl1	26	75	83	49	41	72	65	82
Atl2	806	1031	1405	807	497	478	1002	968
Atl3	1240	1158	2246	1328	728	772	1380	1345
Atm	115	141	103	65	67	95	110	77
Atmin	332	491	705	549	287	259	643	597
Atn1	153	394	193	85	149	174	200	147
Atoh8	144	133	134	150	137	79	144	133
Atox1	582	679	754	640	527	540	803	681
Atp10a	139	224	260	210	168	157	343	374
Atp10b	8	45	19	32	28	4	31	14
Atp10d	917	1457	1471	852	972	815	1570	1255
Atp11a	13113	22290	21004	16314	14567	16267	23032	21169
Atp11b	561	827	770	500	485	528	621	564
Atp11c	150	259	248	130	148	131	160	145
Atp13a1	1064	1970	1827	1835	1294	1304	2375	2048
Atp13a2	858	1182	1388	1456	906	800	1505	1365
Atp13a3	1991	2666	3141	2070	2189	2257	3542	3368
Atp13a4	794	1364	1293	1010	631	727	916	851
Atp13a5	5	10	2	14	16	6	7	6
Atp1a1	16628	11807	30835	26205	18081	11699	36614	33644
Atp1a2	15	42	8	18	8	15	9	8
Atp1a3	0	24	0	3	0	3	5	30
Atp1b1	15799	19106	27904	18051	12395	11013	19782	18267
Atp1b2	7	19	15	19	4	1	19	4
Atp1b3	1577	1636	2344	1556	2160	1880	4025	3881
Atp23	75	81	56	74	54	32	86	93
Atp2a1	3	14	4	11	4	4	11	4
Atp2a2	4553	4845	7678	5315	3678	3428	7387	6572
Atp2a3	2825	2787	6236	5009	2943	2317	8043	6766
Atp2b1	1592	3331	2734	2364	2026	2221	2413	2373
Atp2b2	129	463	105	314	169	241	290	309
Atp2b4	16	48	57	40	18	54	58	52
Atp2c1	1059	1126	1591	921	655	614	1092	984
Atp2c2	545	994	1082	1285	708	491	1263	1172
Atp4a	0	8	6	4	0	1	0	0
Atp5b	10860	6437	18108	15321	10292	5184	23857	21604
Atp5c1	1527	1815	2463	1929	1719	1417	2803	2770
Atp5d	2696	2826	4392	3971	3254	2068	4810	4708
Atp5e	614	1466	971	787	896	898	1329	989
Atp5f1	1219	1494	2231	1864	2009	1502	2974	2822
Atp5g1	78	75	111	167	94	98	254	232
Atp5g2	1	37	24	28	17	16	16	14
Atp5g3	2304	2304	3583	3186	2719	1790	4526	3894
Atp5h	367	682	647	613	600	534	790	685
Atp5j	1094	1631	1644	1664	1099	1373	1789	1769
Atp5j2	789	1357	1090	996	1007	1024	1499	1074
Atp5k	108	186	102	60	69	86	132	65
Atp5l	52	55	45	36	19	21	35	20
Atp5l2ps	0	3	6	6	3	6	9	10
Atp5o	1551	2028	2248	2263	2112	1887	3399	3086
Atp5s	142	388	208	150	119	116	181	151
Atp6ap1	2468	2471	4251	3487	2226	1723	4357	3843
Atp6ap2	956	950	1284	796	735	459	1055	1052
Atp6v0a1	4387	5926	8665	5967	3949	4028	6655	6050
Atp6v0a2	649	1156	1234	1026	662	738	1340	1301
Atp6v0a4	248	237	463	229	182	178	258	152
Atp6v0b	2785	3872	4811	3637	2595	2861	4169	4034
Atp6v0c	243	365	467	274	170	140	313	246
Atp6v0d1	2596	2418	3896	3210	2549	1774	4555	4132
Atp6v0d2	15	69	49	48	50	32	62	155
Atp6v0e	846	1077	1570	1317	905	668	1699	1674
Atp6v0e2	438	535	757	811	554	464	1211	993
Atp6v1a	2914	2489	4761	2734	1491	1357	2720	2282
Atp6v1b1	7	207	147	211	86	60	233	123
Atp6v1b2	3716	3913	6775	4139	2642	2037	5060	4235
Atp6v1c2	5566	10274	10901	9216	4058	3481	5207	4550
Atp6v1d	792	1035	1379	1060	913	890	1378	1255
Atp6v1e1	2793	2421	4176	3549	2577	1331	3891	3320
Atp6v1f	951	1888	1672	1751	1176	1412	2042	1872
Atp6v1g1	1930	3739	3172	2275	2090	2718	2498	2715
Atp6v1g2	42	99	113	80	71	77	107	128
Atp6v1g3	0	10	4	3	32	28	20	4
Atp6v1h	1131	1144	1525	1248	1113	730	1555	1395
Atp7a	52	47	66	30	4	20	24	30
Atp7b	3182	5028	6593	4763	1873	1748	2929	2502
Atp8a1	9046	9830	10996	8118	3573	3749	6924	5831
Atp8a2	0	4	0	7	0	5	7	5
Atp8b1	90	202	161	130	73	72	131	110
Atp8b2	145	126	187	160	78	118	264	221
Atp8b3	0	1	5	1	0	1	4	5
Atp8b4	0	6	1	0	0	2	0	7
Atp8b5	27	129	74	55	58	58	84	32
Atp9a	3934	3104	6400	6020	3782	2490	7957	6975
Atp9b	981	1763	1657	1626	1034	1092	1777	1547
Atpaf1	54	116	191	79	85	94	169	119
Atpaf2	375	424	819	611	464	343	882	780
Atpif1	480	1614	950	938	906	1273	1417	1288
Atr	336	519	331	307	295	357	417	376
Atraid	915	684	1411	1131	601	372	1256	1216
Atrip	5	17	5	5	7	4	9	4
Atrn	614	830	916	647	489	529	765	759
[truncated: 17,652 more rows]
