# Supplementary material for: A transcriptomics-guided drug target discovery strategy identifies receptor ligands for lung regeneration
Source: Sci Adv. 2022 Mar 23;8(12):eabj9949. doi: 10.1126/sciadv.abj9949 (PMC8942365; doi:10.1126/sciadv.abj9949)
Supplement: Supplementary file 3 — Datasets S1 to S3 [file sciadv.abj9949_datasets_s1_to_s3.zip › sciadv.abj9949_dataset_s2.xlsx]

## Sheet: Sheet1
Genesymbol	CS1	CS2	CS3	CS4	Miso1	Miso2	Miso3	Miso4	Miso5	Miso6
Zzz3	398	370	488	429	521	495	383	346	397	746
Zzef1	1087	1361	1512	1250	1267	1318	1227	1896	1175	1631
Zyx	643	479	1074	1140	1039	783	531	344	558	726
Zyg11b	227	188	398	413	398	299	70	135	342	385
Zxdc	327	272	603	611	516	481	208	160	447	533
Zxdb	64	25	68	78	48	52	75	8	77	94
Zwint	643	451	1289	1210	1198	748	592	415	676	854
Zwilch	210	347	295	349	230	62	163	234	47	96
Zw10	214	204	460	514	515	314	239	267	242	406
Zufsp	114	171	150	162	205	131	203	231	137	207
Zswim9	181	156	344	278	241	209	63	101	169	263
Zswim8	2172	2800	4111	3812	2900	2972	2345	3121	2350	3149
Zswim7	36	53	61	78	47	94	58	54	27	54
Zswim6	298	357	370	369	399	443	719	636	403	596
Zswim5	52	71	123	120	90	54	36	26	119	77
Zswim4	311	373	767	647	512	446	215	363	370	621
Zswim3	88	122	186	171	122	44	67	45	91	144
Zswim1	147	104	297	282	298	171	67	41	141	250
Zscan30	3	0	8	7	6	4	2	8	0	9
Zscan29	383	450	606	571	614	373	439	307	405	605
Zscan26	681	1197	1074	986	1038	969	1191	1032	912	1052
Zscan25	105	105	316	253	200	160	33	53	261	239
Zscan22	147	102	270	227	178	137	116	61	172	243
Zscan21	344	330	534	457	432	417	487	415	243	451
Zscan20	48	46	135	127	82	86	40	63	78	71
Zscan2	177	223	339	327	223	225	266	301	135	154
Zscan18	24	46	24	27	29	21	13	45	14	65
Zscan12	125	113	195	133	135	62	90	115	92	166
Zscan10	0	1	1	2	1	0	0	0	0	0
Zrsr2	878	978	1181	950	938	652	1333	1971	687	1034
Zrsr1	590	697	732	727	642	759	1549	2032	629	904
Zranb3	105	111	175	202	130	73	48	88	65	116
Zranb2	574	743	907	781	901	663	827	1267	544	926
Zranb1	872	1004	1034	989	1083	976	1534	1754	809	1326
Zpr1	449	398	738	676	664	350	399	370	444	694
Zpbp2	0	0	8	1	5	2	0	0	0	7
Zpbp	8	6	4	1	16	9	16	4	1	9
Znrf3	272	292	314	296	261	327	159	191	268	309
Znrf2	278	311	487	470	602	457	221	147	369	588
Znrf1	1296	1698	1855	1595	1586	1275	1316	2059	1194	1743
Znrd1as	204	268	272	300	177	142	284	301	144	268
Znrd1	180	191	358	310	341	232	284	272	277	314
Znhit6	142	167	264	161	150	168	129	109	99	222
Znhit3	157	90	202	217	207	115	247	63	83	128
Znhit2	414	279	644	718	550	363	177	175	313	580
Znhit1	938	783	1241	1236	922	747	675	751	521	871
Znfx1	908	887	1823	2032	1546	1117	1044	1011	1075	1525
Znf41ps	7	2	6	1	13	6	1	9	15	10
Zmynd8	996	1131	1421	1490	1118	1243	1014	1745	1039	1393
Zmynd19	339	393	602	598	490	287	218	190	330	462
Zmynd15	219	279	261	207	245	250	524	501	146	226
Zmynd12	90	106	144	122	121	147	56	76	62	254
Zmynd11	1082	1568	1856	1755	1703	1603	1249	1381	1351	1782
Zmynd10	943	993	1393	1470	1063	1141	489	611	986	2821
Zmym6	140	227	166	163	215	148	159	303	160	215
Zmym5	550	647	549	523	750	737	829	1171	613	845
Zmym4	279	267	501	341	416	278	276	332	384	373
Zmym3	859	967	1381	1231	1043	910	622	981	812	1299
Zmym2	328	427	463	454	612	524	376	409	462	607
Zmym1	55	62	132	123	122	77	10	59	75	100
Zmpste24	673	449	1465	1270	1423	741	489	351	1092	1184
Zmiz2	1483	1631	2917	2805	2165	1683	1362	1532	1553	2337
Zmiz1os1	4	7	15	7	9	8	34	1	3	14
Zmiz1	1058	1203	2077	1759	1541	1663	1168	1577	1322	1889
Zmat5	259	252	363	373	316	292	219	101	128	306
Zmat4	10	14	21	5	26	14	27	37	27	28
Zmat3	138	133	250	306	264	166	133	52	213	276
Zmat2	1374	1192	2155	2049	1838	1255	906	895	856	1396
Zmat1	189	265	183	191	236	212	465	814	194	303
Zkscan8	152	204	232	231	206	192	81	116	234	291
Zkscan7	56	113	79	103	117	104	29	63	103	173
Zkscan6	253	319	447	424	421	272	213	273	336	431
Zkscan5	191	139	319	273	229	164	153	224	131	205
Zkscan4	25	20	32	37	26	52	46	34	29	51
Zkscan3	778	1024	1147	1065	1137	776	550	956	853	1232
Zkscan2	0	0	0	1	0	0	1	0	0	5
Zkscan17	674	563	1387	1178	1189	800	512	461	707	868
Zkscan14	104	92	254	231	160	112	156	66	156	150
Zkscan1	249	297	393	411	454	372	197	238	287	410
Zim1	0	0	0	5	0	4	0	0	0	0
Zik1	0	0	0	6	1	0	6	0	1	2
Zic5	0	0	4	2	0	4	0	0	0	2
Zhx3	238	262	638	552	447	288	180	180	403	457
Zhx2	400	339	910	845	863	565	471	239	625	763
Zgrf1	166	307	163	175	170	83	201	288	65	100
Zgpat	685	668	1140	1008	833	855	256	315	652	861
Zglp1	6	11	7	8	9	0	27	15	3	13
Zg16	2	1	0	3	0	0	0	7	0	4
Zfyve9	239	244	498	438	433	405	225	173	335	430
Zfyve28	23	26	29	23	20	53	42	30	15	77
Zfyve27	875	858	1450	1290	1165	1116	858	505	815	1195
Zfyve26	419	397	796	456	505	446	388	451	408	475
Zfyve21	496	314	821	817	666	681	930	321	614	721
Zfyve19	566	576	787	834	698	519	504	561	423	734
Zfyve16	126	196	204	257	261	186	155	172	273	278
Zfyve1	440	393	1013	816	775	615	386	354	549	771
Zfx	295	304	342	403	455	352	235	286	371	556
Zfr2	152	151	213	219	169	218	187	200	142	356
Zfr	599	644	824	692	1014	760	1049	1150	839	1047
Zfpm2	0	0	1	0	1	6	0	1	0	0
Zfpm1	336	300	520	481	335	290	129	253	264	326
Zfpl1	529	395	768	762	549	451	325	269	372	505
Zfp995	91	90	137	98	112	39	106	155	76	104
Zfp994	46	52	45	58	70	27	56	59	26	54
Zfp991	1	10	6	11	18	12	1	14	16	5
Zfp984	136	100	175	174	166	149	280	85	105	135
Zfp983	59	97	77	75	99	121	32	69	60	109
Zfp977	3	8	2	0	1	0	0	1	2	2
Zfp976	71	76	150	91	88	103	152	174	69	148
Zfp975	53	72	63	51	77	64	36	94	62	111
Zfp974	31	58	95	73	71	85	32	45	25	112
Zfp972	2	0	1	7	6	2	0	0	6	7
Zfp971	6	9	9	22	14	1	5	4	9	23
Zfp970	85	116	96	140	149	123	56	90	65	121
Zfp97	29	38	26	44	48	32	58	17	17	32
Zfp964	31	27	40	52	34	19	45	37	38	41
Zfp963	64	50	93	56	82	63	62	52	56	96
Zfp961	52	64	116	127	118	70	56	58	81	113
Zfp960	8	11	15	9	20	3	0	6	8	24
Zfp959	80	114	120	108	148	144	81	96	107	142
Zfp958	67	69	64	70	80	60	40	61	20	90
Zfp957	0	0	0	0	1	11	5	2	0	1
Zfp956	237	287	351	294	217	302	261	325	210	415
Zfp955b	23	45	50	55	44	39	42	38	56	55
Zfp955a	11	22	20	27	19	49	0	3	26	39
Zfp954	198	184	265	207	264	195	197	219	154	328
Zfp953	23	9	29	29	39	60	10	4	38	38
Zfp952	125	147	290	185	253	159	101	131	174	266
Zfp951	3	14	19	3	11	13	38	15	9	14
Zfp950	240	336	215	235	306	198	588	508	162	351
Zfp949	196	188	360	265	276	145	141	100	199	292
Zfp948	192	308	167	227	166	126	191	428	126	227
Zfp947	6	26	30	34	34	7	34	20	23	22
Zfp946	106	192	167	194	178	101	110	87	226	238
Zfp945	62	74	67	68	92	70	55	51	57	118
Zfp944	73	80	90	63	60	54	72	47	90	61
Zfp943	119	167	194	155	161	76	161	82	160	228
Zfp942	109	119	137	121	184	81	144	105	117	147
Zfp941	1	0	9	9	5	8	8	0	5	18
Zfp940	13	8	16	4	17	17	10	17	6	14
Zfp94	80	97	150	133	103	109	64	121	123	159
Zfp939	19	25	37	18	24	12	7	26	15	29
Zfp938	61	61	79	96	62	49	31	46	49	75
Zfp937	42	53	53	63	43	35	24	75	69	62
Zfp935	40	36	60	14	50	20	27	32	31	35
Zfp934	18	37	23	15	12	21	25	31	10	37
Zfp933	99	99	84	144	75	134	53	30	108	114
Zfp932	82	61	83	69	94	58	90	59	41	82
Zfp931	9	51	40	64	80	50	44	41	21	47
Zfp930	35	47	56	84	76	27	1	31	54	68
Zfp93	106	89	196	138	161	86	114	28	104	176
Zfp92	9	2	11	5	10	8	0	0	0	18
Zfp91	2428	3097	3139	3265	3158	2171	3254	4607	2266	3499
Zfp90	160	136	151	97	134	92	219	178	108	127
Zfp9	15	34	35	31	27	22	35	39	8	36
Zfp882	18	38	51	38	60	32	40	55	28	49
Zfp879	12	8	29	30	24	17	8	34	36	27
Zfp874b	33	25	39	37	42	39	3	32	53	49
Zfp874a	24	14	38	39	40	37	0	16	35	32
Zfp873	42	94	105	102	88	77	37	47	54	82
Zfp872	5	11	14	7	10	5	0	24	1	11
Zfp871	58	73	74	36	19	74	53	68	51	70
Zfp870	40	52	146	107	143	70	33	23	110	96
Zfp87	62	76	146	122	113	87	8	58	88	129
Zfp869	112	155	240	185	244	134	127	73	150	214
Zfp868	511	764	556	578	620	509	574	829	413	700
Zfp867	38	43	109	86	123	53	18	50	64	133
Zfp866	129	175	273	244	270	217	126	66	152	244
Zfp865	680	824	1235	1131	913	733	780	766	858	1012
Zfp862ps	251	198	429	381	302	232	113	189	185	354
Zfp85os	10	6	7	27	25	6	5	4	20	17
Zfp850	41	41	43	42	30	52	54	41	49	26
Zfp85	41	49	55	79	80	42	44	79	79	77
Zfp846	78	93	149	122	90	95	83	72	112	109
Zfp84	120	141	169	145	135	134	185	156	71	158
Zfp839	212	307	335	231	297	284	191	214	244	433
Zfp830	250	244	320	255	324	270	260	197	277	361
Zfp827	515	614	666	445	658	421	1084	1359	344	744
Zfp825	63	79	111	91	106	53	51	24	65	70
Zfp821	242	209	285	248	299	357	559	364	216	418
Zfp820	79	78	110	111	88	78	122	146	70	88
Zfp819	12	2	8	13	0	0	27	9	1	6
Zfp811	10	9	11	3	5	13	33	23	8	21
Zfp810	215	203	303	290	285	239	192	196	248	328
Zfp81	63	114	111	100	122	66	80	96	70	98
Zfp809	776	801	859	881	926	876	493	929	671	1046
Zfp808	21	65	33	26	55	34	93	73	57	38
Zfp800	61	140	102	126	149	93	137	107	154	128
Zfp799	63	95	112	95	121	91	91	52	75	159
Zfp791	29	46	39	42	48	31	24	25	37	41
Zfp790	96	129	171	172	230	151	49	123	155	211
Zfp788	130	200	150	163	194	106	264	202	196	175
Zfp787	489	388	1014	834	782	589	268	258	504	725
Zfp786	4	7	9	5	3	0	0	9	4	24
Zfp784	184	143	245	217	237	194	106	110	111	195
Zfp783	69	72	139	99	140	86	103	165	57	119
Zfp780b	81	146	178	147	165	139	189	214	130	229
Zfp78	13	43	28	38	15	31	20	21	30	47
Zfp777	731	740	1151	1088	948	971	667	795	755	1220
Zfp775	84	60	125	97	83	106	44	63	78	174
Zfp773	4	10	9	13	10	2	0	9	4	17
Zfp772	83	78	96	76	65	92	110	127	51	66
Zfp771	194	145	374	403	256	258	253	127	206	409
Zfp770	71	88	74	65	44	53	33	78	74	64
Zfp768	515	400	861	874	756	653	286	223	565	797
Zfp764	120	113	176	179	161	130	117	103	136	151
Zfp763	64	79	69	81	71	89	55	45	81	84
Zfp760	38	63	58	57	74	66	137	58	113	72
Zfp759	36	26	62	107	80	28	15	21	51	67
Zfp758	29	70	69	56	46	56	89	35	110	88
Zfp750	144	164	286	353	276	341	180	113	250	481
Zfp748	61	37	66	89	81	42	66	27	45	88
Zfp747	74	117	235	215	201	111	100	128	115	204
Zfp746	410	385	953	819	744	741	424	318	572	756
Zfp740	1644	1518	2312	2211	2440	1880	1178	1292	1635	2525
Zfp74	142	284	158	179	182	207	148	258	169	418
Zfp738	44	79	90	92	79	28	56	62	36	95
Zfp729b	91	73	170	160	155	144	205	109	96	198
Zfp729a	74	59	95	80	106	105	54	90	84	116
Zfp72	17	23	27	26	30	21	17	15	19	22
Zfp719	97	72	140	135	170	47	34	63	80	150
Zfp715	126	165	119	156	202	190	165	136	214	254
Zfp712	9	8	40	30	15	22	23	23	22	24
Zfp711	6	45	27	26	12	4	58	19	31	50
Zfp710	808	1023	1495	1449	1132	928	676	1027	794	1260
Zfp709	23	18	63	37	44	70	7	50	53	61
Zfp707	367	394	527	438	419	358	502	434	344	561
Zfp706	1241	884	2364	2126	2194	1762	903	622	1440	1741
Zfp704	1162	1556	1769	1604	1561	1411	989	1848	1425	1859
Zfp703	560	372	857	869	772	948	705	390	627	888
Zfp7	685	862	1111	1068	855	1062	733	723	851	1182
Zfp697	35	23	36	31	31	25	41	27	10	36
Zfp692	695	871	677	662	485	507	835	1112	377	681
Zfp691	96	129	127	116	117	125	87	34	69	111
Zfp69	42	37	42	29	41	26	22	44	23	30
Zfp689	62	67	129	98	67	26	46	19	83	124
Zfp688	197	262	342	288	304	197	222	174	201	317
Zfp687	794	814	1653	1506	1045	793	507	495	787	1083
Zfp68	279	259	420	433	490	327	310	235	292	432
Zfp677	27	37	51	45	13	39	43	25	13	47
Zfp672	210	170	397	401	328	275	174	152	247	441
Zfp668	120	161	180	215	148	111	116	121	166	159
Zfp667	62	48	87	95	95	95	32	21	91	148
Zfp664	797	627	1671	1357	1501	818	329	393	1208	1780
Zfp661	68	80	98	95	62	66	74	81	65	107
Zfp658	41	53	67	73	76	59	9	76	58	62
Zfp655	193	275	365	373	396	221	250	137	272	530
Zfp654	159	233	234	231	290	299	254	276	213	296
Zfp653	461	525	607	600	453	447	598	670	362	731
Zfp652	642	529	1170	1202	1123	978	637	422	883	1190
Zfp651	586	501	897	699	621	494	571	609	548	859
Zfp65	108	83	134	144	193	128	91	109	96	170
Zfp647	38	36	50	55	43	47	32	73	33	53
Zfp646	581	703	1165	944	728	853	275	553	621	878
Zfp644	374	519	372	393	514	347	600	1416	587	657
Zfp641	67	77	107	63	45	36	47	98	48	102
Zfp64	275	204	448	448	324	261	173	207	252	375
Zfp639	337	350	388	371	365	302	240	337	221	472
Zfp638	854	903	995	952	995	861	971	1483	848	1139
Zfp637	385	259	498	574	465	319	181	216	301	383
Zfp629	521	699	887	754	824	702	388	494	517	1059
Zfp628	423	390	734	648	564	408	326	264	403	585
Zfp626	62	74	134	87	142	93	105	45	100	112
Zfp623	196	181	372	333	277	176	98	156	202	262
Zfp622	434	300	1098	1007	997	635	388	373	740	857
Zfp62	322	456	402	389	367	467	648	399	299	488
Zfp619	1	9	8	5	13	7	21	5	8	16
Zfp618	55	46	94	78	53	45	50	140	58	94
Zfp617	92	40	154	91	108	73	42	42	101	119
Zfp612	325	315	349	274	400	262	691	784	347	387
Zfp61	289	255	360	303	322	294	244	441	281	316
Zfp609	393	483	899	882	881	795	457	461	691	913
Zfp608	489	686	1068	1096	902	1010	579	766	786	1034
Zfp607b	20	26	2	47	36	28	11	11	20	28
Zfp607a	64	63	109	140	116	90	24	58	60	99
Zfp606	121	181	165	154	158	76	100	176	95	196
Zfp605	80	100	91	120	70	142	126	123	84	117
Zfp60	136	159	192	119	162	193	132	85	96	199
Zfp599	17	34	40	39	53	30	24	44	23	40
Zfp598	2157	2400	3278	3083	2938	1924	1592	2345	2308	2983
Zfp597	43	76	84	74	95	56	53	90	70	86
Zfp595	58	64	79	72	80	91	132	52	89	88
Zfp593	168	121	257	236	171	103	120	57	115	182
Zfp592	656	788	1126	1018	940	878	753	850	695	1067
Zfp59	97	76	137	114	111	71	101	82	76	135
Zfp583	9	9	13	24	25	33	25	29	9	25
Zfp580	86	75	163	146	98	77	59	45	76	77
Zfp58	28	34	47	36	50	50	50	27	20	39
Zfp579	1290	1664	1380	1275	1133	889	1521	1737	918	1353
Zfp575	0	1	5	7	0	0	7	1	0	4
Zfp574	872	734	1309	1288	1184	798	761	739	735	1038
Zfp57	880	1167	905	695	743	694	1652	2173	561	998
Zfp568	87	153	186	149	148	126	132	109	130	243
Zfp566	10	27	27	13	20	17	14	33	17	22
Zfp563	101	59	73	62	80	61	63	78	55	45
Zfp560	52	34	64	52	54	65	38	19	71	72
Zfp558	0	2	5	4	15	1	0	0	0	8
Zfp553	373	330	639	552	403	337	166	112	349	438
Zfp551	7	7	18	21	14	19	0	4	13	3
Zfp54	114	180	187	180	172	131	79	143	111	261
Zfp536	11	11	3	5	1	5	0	17	0	23
Zfp532	143	170	235	183	257	243	123	253	176	242
Zfp53	194	192	198	221	238	155	138	246	193	279
Zfp526	48	83	159	142	123	108	4	24	169	102
Zfp524	109	87	190	204	192	154	75	37	73	123
Zfp523	959	1275	1383	1520	1086	1010	1130	1339	747	1369
Zfp521	4	7	53	16	27	51	34	9	29	107
Zfp52	16	24	36	45	38	29	12	50	53	43
Zfp518b	27	62	73	52	28	30	83	66	31	88
Zfp518a	93	118	109	113	137	149	87	109	140	196
Zfp516	225	213	411	398	358	422	206	147	459	484
Zfp513	757	730	891	892	661	656	981	789	534	789
Zfp512b	912	1025	1429	1144	1076	1144	872	1007	658	1249
Zfp512	673	751	940	832	813	660	606	933	670	1033
Zfp511	258	326	457	334	349	379	357	440	222	391
Zfp51	135	180	130	132	116	130	160	129	112	172
Zfp507	252	280	300	353	296	365	147	175	311	327
Zfp503	449	589	825	739	886	791	520	775	845	811
Zfp493	34	34	32	45	27	21	15	26	4	56
Zfp474	343	422	483	479	419	379	203	314	263	868
Zfp473	41	52	60	45	16	9	7	42	7	20
Zfp472	64	141	115	107	117	82	49	134	84	122
Zfp469	8	13	11	17	3	28	20	5	26	43
Zfp467	1111	1181	1836	1690	1697	1387	917	1184	1220	1715
Zfp462	240	279	262	247	231	178	337	270	170	187
Zfp46	266	200	356	363	313	233	244	123	192	289
Zfp459	30	25	26	20	36	18	43	19	2	41
Zfp458	23	22	16	12	19	10	7	35	21	41
Zfp457	2	8	6	3	7	7	0	1	0	3
Zfp456	11	27	48	50	44	21	33	9	5	46
Zfp455	34	44	27	7	32	12	42	24	36	30
Zfp454	31	27	27	44	56	6	41	29	18	26
Zfp451	351	266	435	385	351	363	188	282	412	539
Zfp449	1	10	17	27	21	12	27	1	10	20
Zfp446	153	280	296	245	186	231	185	194	192	333
Zfp445	143	141	173	157	194	128	25	61	203	214
Zfp444	816	680	1162	1194	973	698	417	572	612	982
Zfp442	13	13	20	20	16	2	47	52	30	34
Zfp438	84	69	112	104	129	120	90	83	99	130
Zfp429	60	84	129	107	109	71	66	49	42	102
Zfp428	81	82	105	127	83	65	48	61	28	79
Zfp426	368	286	658	426	535	359	396	288	342	589
Zfp423	6	1	6	5	1	1	0	1	0	8
Zfp422	370	368	585	609	655	377	267	197	301	586
Zfp420	15	14	40	37	50	22	26	9	16	34
Zfp418	45	73	72	63	61	32	14	11	43	63
Zfp414	262	243	473	412	238	225	198	209	149	233
Zfp410	457	342	560	524	563	363	245	454	379	579
Zfp41	82	75	194	199	112	34	28	36	67	83
Zfp408	302	347	388	353	282	252	240	297	236	389
Zfp407	110	101	299	239	244	224	126	207	140	288
Zfp40	77	84	103	74	72	75	84	91	66	64
Zfp398	161	148	251	197	215	173	165	161	160	284
Zfp397	166	192	340	288	338	182	86	152	212	329
Zfp395	629	548	1311	1056	1213	677	399	464	891	1174
Zfp39	33	32	47	31	37	47	9	12	18	25
Zfp389	5	2	0	0	1	8	1	11	9	0
Zfp386	98	137	177	218	183	105	149	181	83	175
Zfp385b	583	604	793	750	664	441	493	548	370	608
Zfp385a	132	134	216	250	155	109	145	86	101	183
Zfp384	789	967	1230	1122	1008	874	958	872	767	1257
Zfp383	108	128	165	133	123	107	206	117	63	131
Zfp382	2	11	0	16	19	1	0	17	5	0
Zfp37	18	18	53	61	8	34	37	4	34	54
Zfp36l3	0	0	4	1	5	1	0	0	2	5
Zfp36l2	397	383	832	741	763	663	157	247	997	922
Zfp36l1	3149	3961	4111	4344	4854	5258	3599	4109	3990	5092
Zfp369	105	88	83	91	106	91	76	90	68	136
Zfp367	193	282	309	363	383	188	94	76	242	318
Zfp365	3	2	3	4	2	11	41	13	2	5
Zfp362	618	786	1051	1002	920	769	575	883	598	876
Zfp36	16847	13906	17929	18457	15966	20652	12557	11029	19162	16636
Zfp358	337	260	717	725	709	304	202	109	450	589
Zfp354c	23	20	34	43	37	52	19	60	29	41
Zfp354b	34	42	68	43	55	46	42	27	10	59
Zfp354a	29	60	60	48	74	40	73	52	67	83
Zfp35	294	248	404	307	355	343	185	130	228	344
Zfp346	187	181	408	379	327	217	218	164	275	359
Zfp341	112	138	195	184	142	180	61	150	100	193
Zfp335os	23	18	71	46	43	30	14	22	15	59
Zfp335	706	755	1139	871	843	515	586	898	546	819
Zfp334	102	160	253	231	166	170	101	52	131	285
Zfp330	408	440	481	481	392	314	306	224	272	397
Zfp329	71	117	105	105	105	94	144	109	42	150
Zfp326	589	746	547	632	737	456	1138	1577	592	767
Zfp324	149	107	315	352	243	159	32	70	185	224
Zfp322a	144	170	211	153	240	100	167	94	130	263
Zfp319	217	187	389	378	328	262	159	84	288	394
Zfp318	348	415	405	382	412	231	438	730	377	450
Zfp317	278	357	494	314	455	461	299	316	358	488
Zfp316	277	215	482	431	298	333	150	251	273	422
Zfp30	112	106	108	116	118	85	94	160	53	89
Zfp3	83	90	134	111	90	116	37	58	48	94
Zfp296	110	85	145	118	94	131	22	99	111	142
Zfp292	607	878	790	682	694	645	966	2397	570	974
Zfp287	9	11	15	17	5	6	69	30	21	18
Zfp286	13	8	19	7	6	11	10	9	2	16
Zfp282	304	364	576	476	436	454	184	389	275	494
Zfp281	464	515	469	500	530	511	1138	1001	463	721
Zfp280d	222	463	311	356	317	389	406	448	295	434
Zfp280c	59	88	97	81	84	75	142	135	122	189
Zfp280b	116	231	277	260	266	193	77	119	179	269
Zfp28	86	165	75	120	86	123	146	155	38	107
Zfp277	274	261	567	598	566	341	254	181	324	398
Zfp276	446	609	704	607	493	507	492	602	441	584
Zfp275	129	103	194	209	219	215	180	54	180	294
Zfp273	33	34	36	37	34	29	49	69	48	29
Zfp27	105	65	132	120	93	67	37	68	87	118
Zfp266	556	730	693	724	869	854	658	468	773	985
Zfp264	0	5	0	0	0	0	16	0	2	30
Zfp263	379	485	543	471	491	404	333	299	336	544
Zfp260	206	187	372	333	442	286	183	93	382	413
Zfp26	98	151	119	151	143	172	123	164	117	144
Zfp251	120	148	292	187	265	116	50	157	236	250
Zfp248	20	18	18	48	32	29	69	13	36	54
Zfp24	308	339	509	477	580	455	272	233	449	480
Zfp239	4	17	18	9	10	13	8	19	2	16
Zfp236	324	433	434	461	455	342	357	495	331	660
Zfp235	73	86	182	165	176	171	80	79	169	198
Zfp229	90	118	168	139	159	102	108	127	115	126
Zfp219	1800	1822	2665	2651	2168	1936	1279	1318	1904	2524
Zfp217	464	515	668	560	603	447	221	355	468	747
Zfp213	170	180	311	329	251	166	126	147	240	351
Zfp212	372	411	760	707	583	491	243	293	447	793
Zfp207	1173	1566	1952	1972	1779	1230	1161	1218	1161	1894
Zfp202	18	31	66	31	26	11	34	43	11	40
Zfp2	31	20	96	44	58	71	71	16	113	81
Zfp189	42	29	32	31	74	37	10	29	51	40
Zfp185	223	178	309	286	231	198	90	125	163	293
Zfp184	31	20	58	24	46	27	33	38	41	59
Zfp182	31	59	42	30	49	39	60	43	79	112
Zfp180	299	266	469	383	412	418	213	334	395	464
Zfp174	7	4	16	26	40	40	0	9	13	25
Zfp169	51	61	37	48	37	40	220	127	20	82
Zfp160	91	83	140	146	168	138	132	138	85	161
Zfp157	76	103	105	78	124	103	116	147	54	109
Zfp148	581	689	710	864	822	613	885	1156	701	942
Zfp146	144	159	269	299	279	146	80	91	159	265
Zfp143	163	202	328	333	350	229	218	237	237	377
Zfp142	424	383	489	439	406	272	496	441	275	456
Zfp141	100	81	87	94	142	46	79	131	83	121
Zfp14	20	5	7	27	7	39	16	25	8	40
Zfp133ps	21	2	13	28	15	4	5	13	8	7
Zfp131	344	368	466	457	548	421	341	509	334	521
Zfp13	249	148	372	382	235	119	189	143	148	190
Zfp128	13	18	60	55	38	20	21	31	10	36
Zfp125	45	71	39	35	55	54	60	50	20	33
Zfp120	133	167	148	155	160	130	128	160	137	207
Zfp12	225	295	393	423	403	339	276	235	314	408
Zfp119b	40	59	98	65	94	69	33	31	48	75
Zfp119a	33	24	85	55	61	55	21	34	43	52
Zfp114	1	3	2	0	2	10	0	0	13	1
Zfp113	162	155	204	237	183	139	281	174	131	209
Zfp112	39	68	84	47	67	82	112	113	19	108
Zfp111	124	150	224	261	239	156	87	88	165	241
Zfp110	538	557	1016	888	909	743	404	329	725	909
Zfp11	45	40	101	73	99	62	22	28	64	163
Zfp109	28	11	11	28	32	20	6	9	29	29
Zfp108	25	18	50	43	32	25	19	32	20	40
Zfp106	937	1051	1748	1592	1509	1269	636	785	1107	1731
Zfp105	43	76	148	151	85	57	50	24	85	112
Zfp101	112	133	94	74	94	72	161	102	71	76
Zfp1	286	336	426	443	380	267	562	710	261	366
Zfhx4	19	10	19	19	19	47	46	120	13	43
Zfhx3	1780	2167	2015	1700	1925	1842	5061	5009	1577	2301
Zfhx2os	0	3	0	0	2	1	0	1	0	5
Zfhx2	308	393	442	430	336	317	307	584	262	382
Zfc3h1	507	683	533	451	587	422	777	1281	483	686
Zfat	129	108	176	217	101	86	128	72	154	137
Zfas1	282	339	405	315	393	387	469	722	280	410
Zfand6	907	781	1621	1548	1732	1223	775	588	1088	1627
Zfand5	1513	1465	1582	1385	1750	1818	2931	2967	1497	2131
Zfand4	23	58	28	40	33	35	42	35	26	63
Zfand3	991	858	1769	1770	1454	1185	726	682	1087	1305
Zfand2b	606	449	893	725	638	521	470	587	400	652
Zfand2a	222	168	398	486	406	223	197	90	229	346
Zfand1	182	159	237	255	295	219	127	120	142	264
Zer1	772	722	1171	967	916	807	546	742	814	983
Zeb2	0	10	1	14	4	8	20	18	0	0
Zeb1	11	13	12	16	37	30	29	30	25	28
Zdhhc9	592	447	1395	1317	1153	683	279	171	770	991
Zdhhc7	558	327	1148	995	909	563	212	241	622	806
Zdhhc6	858	671	1394	1359	1158	722	335	453	796	1003
Zdhhc5	781	615	1787	1716	1416	1000	468	377	934	1284
Zdhhc4	462	358	800	772	594	499	282	371	413	616
Zdhhc3	6890	5018	12789	10711	10404	7398	2665	4049	7853	9208
Zdhhc24	178	166	439	340	271	196	129	117	174	288
Zdhhc23	11	20	4	23	10	10	0	10	0	19
Zdhhc21	222	247	301	331	343	256	156	155	284	360
Zdhhc20	561	630	735	699	625	752	892	847	634	793
Zdhhc2	74	73	211	224	170	88	28	34	147	125
Zdhhc19	0	2	0	0	2	0	6	1	1	0
Zdhhc18	1161	1151	1967	1783	1555	1213	848	624	938	1635
Zdhhc17	86	109	156	131	132	201	97	147	140	233
Zdhhc16	363	312	748	556	458	378	243	172	356	443
Zdhhc15	34	14	51	73	44	23	44	13	43	3
Zdhhc14	55	11	42	89	70	93	311	111	27	48
Zdhhc13	125	104	331	295	309	209	188	160	186	327
Zdhhc12	521	399	614	735	444	286	286	345	236	424
Zdhhc1	3089	3243	4000	3780	3195	3444	2952	3706	2918	6331
Zdbf2	1	1	12	0	4	7	11	7	2	2
Zcwpw2	8	11	2	4	9	17	24	10	11	10
Zcwpw1	86	112	126	101	112	111	112	179	71	110
Zcrb1	634	648	681	594	584	531	1000	1093	511	605
Zcchc9	311	395	535	440	408	377	265	451	269	474
Zcchc8	1106	1201	1298	1317	1205	1204	1104	1283	842	1478
Zcchc7	846	1018	868	780	870	796	1570	2612	749	1081
Zcchc6	833	900	1202	1112	1071	815	694	1159	909	1235
Zcchc4	213	257	347	275	301	248	253	409	281	329
Zcchc3	330	405	467	415	427	272	279	417	336	422
Zcchc24	0	1	7	2	9	5	0	12	4	15
Zcchc2	230	387	422	421	508	386	303	378	395	496
Zcchc18	1	3	9	5	0	8	0	12	8	1
Zcchc17	583	753	943	845	704	525	528	687	371	609
Zcchc14	727	924	1304	1078	1044	971	643	1139	1103	1326
Zcchc12	29	22	53	29	29	41	57	16	23	62
Zcchc11	455	492	624	619	567	302	434	1268	458	617
Zcchc10	176	124	193	149	182	137	154	238	141	201
Zc4h2	28	14	51	45	26	39	0	1	27	31
Zc3hc1	248	239	428	403	266	200	129	183	190	261
Zc3hav1l	25	43	48	62	72	51	21	18	51	63
Zc3hav1	646	690	1048	1146	906	797	762	537	629	838
Zc3h8	73	84	76	87	111	58	162	80	78	159
Zc3h7b	1121	1132	2268	2005	1879	1386	752	938	1120	1658
Zc3h7a	1616	2678	1425	1261	1555	1191	2130	2878	1420	2112
Zc3h6	257	221	278	292	220	302	411	592	254	436
Zc3h4	914	1005	1557	1578	1292	1046	841	940	1007	1325
Zc3h3	88	98	99	87	95	126	104	107	93	116
Zc3h18	982	976	2018	1692	1497	1179	844	1182	1027	1427
Zc3h15	1346	1333	1525	1507	1400	938	1078	1811	860	1478
Zc3h14	1045	1265	1733	1798	1709	1301	700	995	1161	1745
Zc3h13	2064	2793	2821	2581	2321	1841	3120	5632	1722	2617
Zc3h12d	25	45	145	136	91	24	21	19	32	67
Zc3h12c	48	62	76	97	93	93	15	67	68	107
Zc3h12b	13	10	10	28	5	19	0	2	17	47
Zc3h12a	921	950	1930	1734	1545	815	1025	974	856	1362
Zc3h11a	24	60	51	29	35	56	5	38	38	53
Zc3h10	418	374	606	612	428	359	371	297	394	485
Zc2hc1c	159	172	376	391	326	330	153	185	291	608
Zc2hc1a	478	404	594	564	642	538	464	390	456	1087
Zbtb8os	133	146	208	210	186	129	103	87	131	147
Zbtb8b	4	1	6	16	17	0	12	0	0	5
Zbtb8a	330	253	372	400	290	134	146	110	260	280
Zbtb7c	48	6	82	74	77	88	6	30	28	145
Zbtb7b	1108	1027	1931	2022	1350	1295	888	731	1153	1320
Zbtb7a	1359	1565	2168	2207	2166	1806	2023	2946	1858	2452
Zbtb6	65	134	117	149	155	111	67	81	129	151
Zbtb5	129	127	264	244	253	123	201	57	151	232
Zbtb49	130	93	166	196	159	79	97	80	99	149
Zbtb48	1319	1314	2066	1671	1189	704	887	1169	800	1166
Zbtb46	28	49	89	62	64	62	48	36	84	75
Zbtb45	222	198	472	509	349	265	57	107	250	255
Zbtb44	311	334	484	407	397	455	243	198	396	556
Zbtb43	188	264	364	371	262	338	217	225	342	473
Zbtb42	498	473	1156	1134	844	684	268	203	754	1023
Zbtb41	130	119	204	187	217	180	75	73	215	221
Zbtb40	134	137	171	194	161	138	110	141	140	215
Zbtb4	1200	1359	2278	2184	2365	2014	1467	1923	2129	2471
Zbtb39	179	177	426	323	218	240	142	113	197	236
Zbtb38	735	986	1029	940	1277	662	1460	1907	1019	1386
Zbtb37	168	176	224	202	180	215	243	269	239	260
Zbtb34	100	98	172	144	140	139	43	46	138	134
Zbtb33	137	120	172	229	182	184	169	92	154	314
Zbtb32	752	926	865	1037	606	697	533	922	401	699
Zbtb3	49	38	59	47	43	15	19	12	10	22
Zbtb26	28	59	45	55	74	63	30	5	54	91
Zbtb25	84	68	124	138	79	125	109	32	95	196
Zbtb24	236	280	469	404	399	374	378	365	291	377
Zbtb22	606	623	1332	1147	898	702	319	313	693	1020
Zbtb21	368	497	467	403	330	439	1002	782	277	467
Zbtb20	2225	3046	2128	2267	2594	2326	5669	6957	1983	3238
Zbtb2	132	98	226	237	289	224	235	169	243	238
Zbtb18	233	363	320	369	428	278	180	167	316	499
Zbtb17	708	681	800	812	722	636	539	626	504	700
Zbtb16	57	101	61	58	58	94	75	275	124	75
Zbtb14	187	160	309	341	461	328	211	143	272	464
Zbtb12	72	165	213	289	139	166	91	145	110	214
Zbtb11os1	48	26	109	81	92	79	83	34	64	111
Zbtb11	117	206	245	197	269	211	220	208	309	298
Zbtb10	136	119	117	126	143	149	74	126	156	178
Zbtb1	99	151	206	210	333	225	127	149	225	282
Zbp1	109	157	210	506	162	75	82	78	54	124
Zbed5	23	26	22	32	32	42	23	13	48	33
Zbed4	60	80	102	70	62	79	66	79	109	120
Zbed3	364	418	812	870	546	345	152	195	333	421
Zbbx	71	94	95	76	63	74	121	127	51	319
Zap70	143	116	173	242	150	170	22	44	145	325
Zan	259	347	313	218	272	395	213	606	382	348
Zakit	17	13	7	6	14	6	22	20	19	24
Zadh2	410	387	843	742	884	503	171	256	802	900
Yy1	608	774	793	828	1056	762	564	569	668	1041
Ywhaz	2586	3469	4264	4850	4192	3421	2851	1934	2598	3957
Ywhaqps3	16	15	34	23	23	31	0	3	26	22
Ywhaq	355	377	610	609	646	489	508	213	323	593
Ywhah	1136	1085	2135	2255	1951	1314	1124	676	974	1669
Ywhag	970	915	1876	1746	1684	1431	728	440	1300	1533
Ywhae	5764	4121	10476	9800	9889	6213	3619	2553	5451	8485
Ywhab	3201	2792	4970	5071	5004	3337	2858	2551	2673	4056
Ythdf3	641	934	820	818	1065	896	854	727	822	1125
Ythdf2	702	730	1044	976	1091	696	559	696	809	869
Ythdf1	464	500	1045	1045	799	602	684	501	641	881
Ythdc2	42	79	45	42	46	58	61	52	61	73
Ythdc1	1212	1435	1624	1380	1577	1205	1420	2419	1324	1846
Yrdc	364	352	521	487	518	393	291	230	395	506
Ypel5	466	430	863	752	883	626	550	338	553	723
Ypel4	4	17	6	5	5	3	2	6	0	12
Ypel3	1731	1670	2142	1909	1923	2049	2185	2541	1538	2323
Ypel2	206	241	296	250	321	273	240	196	176	298
Ypel1	25	44	64	57	36	57	64	45	19	62
Yod1	350	455	366	348	374	338	450	739	340	432
Yme1l1	644	675	1228	1130	1343	802	567	538	927	1167
Ylpm1	812	1003	1442	1164	1056	807	1058	1265	839	1263
Ykt6	1041	657	2349	1938	1952	925	462	313	1078	1443
Yjefn3	56	42	82	45	58	81	9	27	22	57
Yipf6	1042	1166	1895	1848	1942	1228	813	551	1448	1773
Yipf5	618	436	1098	925	1004	540	579	332	540	1011
Yipf4	430	294	774	689	896	594	488	120	609	811
Yipf3	1606	1079	3711	3557	2669	1755	715	534	1573	2520
Yipf2	776	854	1594	1444	1202	871	812	592	757	1131
Yipf1	670	404	1268	1141	1142	531	343	316	692	888
Yif1b	497	336	1338	1207	854	541	243	161	557	839
Yif1a	425	289	1156	1094	749	443	326	145	471	757
Yes1	161	235	259	308	421	211	223	262	412	404
Yeats4	992	954	1305	1257	1126	827	670	807	674	943
Yeats2	588	727	752	756	627	513	416	937	501	834
Ydjc	56	9	50	79	43	47	24	9	18	41
Ybx3	1502	1461	2106	1977	1507	1414	1588	1287	916	1642
Ybx2	374	593	368	553	253	162	245	385	31	211
Ybx1ps2	686	769	1297	1336	900	596	296	314	427	737
Ybx1	4184	4626	7153	7692	5750	4162	2574	2474	2879	4685
Ybey	48	31	100	83	146	50	15	17	26	82
Yars2	169	108	209	232	174	130	74	85	83	221
Yars	786	539	1334	1077	953	634	440	551	564	856
Yap1	1392	1204	2344	2140	2332	1746	610	788	1760	2283
Yaf2	120	146	199	292	211	245	216	146	169	189
Yae1d1	265	181	414	350	409	256	179	197	235	389
Xylt2	275	189	517	494	397	287	207	157	272	435
Xylt1	22	35	19	10	17	15	8	31	19	27
Xylb	213	145	309	327	208	168	93	71	212	468
Xxylt1	138	77	204	201	165	125	106	9	144	222
Xrra1	46	48	99	74	73	51	21	17	39	145
Xrn2	1237	1290	2141	1967	1996	1400	1565	2122	1515	1754
Xrn1	367	488	514	534	571	456	383	664	551	773
Xrcc6	557	456	955	780	688	355	304	396	392	519
Xrcc5	658	593	1171	1169	994	694	502	608	677	962
Xrcc4	209	161	219	251	209	132	136	86	162	176
Xrcc3	114	139	171	180	111	63	48	54	52	79
Xrcc2	62	18	98	110	97	27	14	14	27	84
Xrcc1	805	904	1201	1151	1036	752	621	943	650	1188
Xpr1	272	316	518	447	491	397	315	393	317	489
Xpot	738	727	1248	1144	1175	1004	662	644	1092	1344
Xpo7	566	504	1037	894	882	552	497	424	561	792
Xpo6	896	1109	1556	1498	1217	1250	770	1403	1057	1365
Xpo5	384	314	733	777	571	380	267	144	361	590
Xpo4	69	78	50	65	53	65	123	186	35	91
Xpo1	1170	1568	1595	1421	1755	1031	1179	1605	1430	1628
Xpnpep3	230	335	328	327	263	222	211	338	224	460
Xpnpep2	1	0	3	13	9	18	0	5	1	14
Xpnpep1	874	690	1722	1634	1295	870	411	352	770	1065
Xpc	325	295	794	562	605	577	301	320	527	715
Xpa	170	171	295	209	181	201	285	360	153	191
Xntrpc	0	6	6	9	7	1	7	14	12	10
Xndc1	134	241	143	146	180	117	267	319	137	240
Xlr3b	11	0	0	22	0	29	0	0	2	0
Xlr3a	13	6	3	12	4	24	43	1	0	3
Xlr	1	0	5	1	0	0	0	1	0	4
Xkrx	9	10	8	18	3	13	0	3	21	28
Xkr8	52	69	152	117	85	23	22	24	61	79
Xkr6	51	77	55	48	62	52	25	98	46	63
Xkr5	1	3	2	24	23	5	4	6	4	8
Xk	24	27	26	39	37	23	0	1	22	49
Xist	4842	8356	3835	3236	4260	5072	8515	9513	3814	4940
Xirp2	0	0	0	0	0	0	0	18	0	0
Xiap	611	701	1035	1042	1172	862	321	368	1233	1351
Xdh	3597	3287	7727	6252	4195	2745	2160	2813	3455	3589
Xcl1	0	0	0	0	0	0	0	13	0	0
Xbp1	3315	2737	5900	5621	4617	3333	1716	1215	3250	4250
Xaf1	147	235	316	493	240	144	179	153	84	194
Xab2	1228	1044	2148	1846	1451	1149	1241	1317	1043	1539
Wwtr1	505	426	633	719	619	653	774	558	489	616
Wwp2	845	723	1658	1589	1337	1108	749	831	980	1584
Wwp1	938	833	1506	1406	1571	1140	1480	992	1246	1375
Wwox	342	218	471	422	336	324	151	236	226	398
Wwc2	1147	1060	1820	1766	1666	1495	1959	1600	1458	1560
Wwc1	5747	5192	9161	8321	7862	6836	8077	7085	6670	8474
Wtip	680	660	857	882	777	650	529	625	512	794
Wtap	540	803	794	661	753	696	793	640	685	842
Wt1os	0	4	0	0	0	0	0	0	0	0
Wt1	0	11	3	7	23	25	18	26	1	13
Wsb2ps	59	18	107	101	103	52	6	5	95	96
Wsb2	985	652	1992	1882	1599	974	655	498	1161	1404
Wsb1	400	602	462	386	572	629	754	475	537	620
Wrnip1	445	322	872	809	729	610	432	356	694	804
Wrn	115	126	189	184	150	107	102	168	163	189
Wrb	210	130	332	333	352	271	153	91	118	396
Wrap73	226	134	343	317	280	177	103	67	134	289
Wrap53	313	298	485	415	385	202	331	274	205	435
Wnt9a	37	16	60	39	23	84	59	20	25	53
Wnt7b	205	97	391	322	407	232	17	63	206	402
Wnt7a	73	24	27	63	31	105	290	105	31	29
Wnt6	0	0	0	0	0	0	0	0	1	7
Wnt5b	30	9	53	45	51	22	18	10	17	40
Wnt5a	22	25	64	91	36	107	35	10	67	165
Wnt4	426	442	577	618	490	519	248	364	330	1175
Wnt3a	33	14	19	79	34	126	335	70	10	34
Wnt3	0	0	18	6	1	14	0	0	0	1
Wnt2b	0	0	1	4	3	1	5	0	1	12
Wnt2	0	0	0	4	11	0	0	12	0	0
Wnt11	596	635	943	908	671	940	355	454	754	2172
Wnt10b	13	1	5	21	20	120	334	33	0	4
Wnt10a	0	1	2	6	4	5	6	0	0	2
Wnk4	1357	1285	2167	1979	1637	911	504	1003	1017	1506
Wnk2	71	84	137	141	88	120	75	101	90	222
Wnk1	2150	2403	3165	2968	3384	2762	3630	3841	2342	4290
Wls	2541	2111	4836	4041	4686	2947	2403	1762	2971	3576
Wiz	848	1080	1617	1616	1405	1150	967	933	1002	1457
Wisp2	6	3	10	3	23	8	20	7	2	8
Wipi2	1455	1323	2070	2127	1645	1518	1161	1299	1134	1655
Wipi1	297	389	553	605	431	391	475	550	339	405
Wipf3	188	179	295	299	240	267	717	229	178	253
Wipf2	747	899	1166	1158	1039	1110	1009	1435	845	1351
Wipf1	221	200	323	314	301	332	209	139	282	386
Wif1	243	262	417	344	454	579	122	87	330	978
Whrn	360	426	468	483	422	335	422	735	387	470
Whamm	647	753	831	705	683	752	852	1253	565	770
Wfs1	237	206	551	568	530	269	105	93	346	497
Wfikkn2	5	0	7	14	6	1	4	14	1	10
Wfikkn1	90	102	55	87	76	66	190	216	24	125
Wfdc5	1	0	8	0	1	0	22	16	0	8
Wfdc3	28	24	49	35	50	50	16	14	14	66
Wfdc21	4	4	18	3	17	24	6	6	11	12
Wfdc2	20033	18704	36781	37517	38403	37052	12114	8750	22207	31245
Wfdc17	0	0	4	17	1	1	0	0	6	0
Wfdc13	1	4	11	19	15	16	0	0	1	23
Wfdc12	4	10	4	0	8	1	0	0	0	1
Wfdc1	220	216	528	608	562	629	184	129	211	364
Wee2	0	0	1	0	0	0	0	2	0	0
Wee1	159	157	262	298	431	218	77	195	355	273
Wdtc1	857	593	1746	1758	1371	992	202	220	1118	1649
Wdsub1	401	294	541	599	504	428	195	307	324	694
Wdr95	142	142	81	94	92	143	74	152	104	397
Wdr93	165	166	307	300	246	299	98	175	156	591
Wdr92	286	257	442	491	370	266	188	74	251	496
Wdr91	1276	1120	1884	1715	1151	860	890	1350	792	1229
Wdr90	1090	1467	1357	1501	983	909	586	1098	815	1482
Wdr89	3099	3009	5779	4510	5186	4914	1978	1134	3369	4002
Wdr86	0	6	1	5	8	4	0	13	4	1
Wdr83os	219	190	380	380	330	289	187	82	181	268
Wdr83	558	479	927	735	670	485	505	441	420	540
Wdr82	541	450	956	907	896	693	276	299	767	874
Wdr81	1418	1261	2128	1786	1519	2151	937	1099	1573	1448
Wdr78	416	640	625	581	631	651	357	463	549	1697
Wdr77	233	318	543	459	505	255	223	150	319	431
Wdr76	79	102	131	125	101	43	48	78	62	90
Wdr75	236	328	325	436	440	265	169	307	240	456
Wdr74	349	403	728	580	530	384	307	327	352	532
Wdr73	463	388	715	583	634	421	222	299	425	809
Wdr72	87	52	176	137	230	244	68	42	108	239
Wdr70	314	335	427	345	374	239	425	809	168	319
Wdr7	128	123	202	175	207	98	59	92	187	297
Wdr66	1663	1799	2259	2405	1803	2287	1380	2250	1698	5350
Wdr63	999	1191	1057	1239	1081	1177	578	1167	1005	2905
Wdr62	313	489	305	372	259	148	218	391	120	248
Wdr61	586	347	1292	1012	1097	716	254	123	680	937
Wdr60	827	1056	838	828	880	998	1494	2544	758	1763
Wdr6	2933	2175	6359	5433	4552	3387	1690	1668	3784	5262
Wdr5b	80	85	175	113	147	84	46	102	116	136
Wdr59	289	294	554	479	436	242	162	256	231	375
Wdr55	358	317	625	590	403	365	203	147	288	466
Wdr54	130	168	219	272	186	198	32	83	156	371
Wdr53	147	136	200	253	218	128	190	120	95	239
Wdr5	625	580	1156	1135	970	915	527	517	623	968
Wdr49	16	26	13	24	13	23	17	15	7	82
Wdr48	608	658	1099	1041	926	849	480	677	631	897
Wdr47	157	178	359	372	348	318	181	118	218	420
Wdr46ps	1	0	2	2	0	0	34	38	0	5
Wdr46	350	309	624	596	519	274	242	256	305	418
Wdr45b	411	427	969	875	932	537	432	366	577	872
Wdr45	464	416	748	551	489	571	731	575	354	533
Wdr44	59	40	60	86	100	88	63	89	70	87
Wdr43	387	321	590	444	616	384	336	626	425	543
Wdr41	545	334	882	781	743	553	354	383	358	746
Wdr4	497	602	782	657	631	547	674	675	478	784
Wdr38	138	110	182	245	107	160	59	81	115	435
Wdr37	156	199	190	275	300	230	169	137	301	320
Wdr36	254	248	631	593	508	428	199	143	329	500
Wdr35	475	424	691	682	663	677	303	263	471	1133
Wdr34	679	532	1189	1151	861	863	320	431	701	1619
Wdr33	1030	871	1948	1664	1746	1132	969	1057	1240	1894
Wdr31	265	268	493	473	308	279	352	367	186	632
Wdr3	269	222	428	414	406	151	144	240	310	438
Wdr27	95	128	68	81	78	115	55	211	56	313
Wdr26	1512	1831	2291	2063	2074	1912	1609	1615	1858	2431
Wdr25	74	54	155	124	135	117	48	44	66	150
Wdr24	535	578	946	908	673	605	508	457	505	753
Wdr20rt	0	0	0	0	1	1	0	9	0	8
Wdr20	360	342	483	526	489	294	228	200	266	509
Wdr19	463	546	916	1100	727	757	323	343	642	1481
Wdr18	662	540	1246	1077	768	579	494	360	609	753
Wdr13	1016	1358	1898	1743	1654	1435	642	880	1170	2275
Wdr12	106	88	185	216	240	76	53	71	66	132
Wdr11	545	699	1138	954	849	702	549	597	838	1040
Wdr1	1798	1276	3622	3377	2816	1633	1055	681	1840	2478
Wdpcp	218	165	389	350	272	261	118	99	232	569
Wdhd1	155	143	151	194	165	74	41	111	47	129
Wdfy4	1	6	13	65	140	14	4	2	1	19
Wdfy3	408	540	549	492	485	466	417	482	512	752
Wdfy2	5	13	25	15	12	14	0	5	0	15
Wdfy1	1265	1441	1599	1559	1589	1740	1377	1769	1227	1688
Wdcp	25	46	67	79	58	49	58	58	35	44
Wbscr25	48	68	73	36	43	80	160	178	78	101
Wbp4	1237	1617	1361	1532	1334	1006	2013	3262	887	1466
Wbp2nl	2	1	0	10	0	0	0	0	0	1
Wbp2	2850	2446	5749	5809	4968	3707	2320	1914	3031	4905
Wbp1l	1795	1483	2984	2757	2487	1846	1171	1037	1804	2421
Wbp11	1153	1243	2252	2028	1841	1474	634	1327	1120	1940
Wbp1	2091	1837	3726	3560	2484	2013	1084	1492	1647	2377
Wasl	573	708	989	840	1033	764	863	740	807	1110
Washc5	404	362	974	922	818	535	250	377	619	729
Washc4	252	396	382	389	426	275	451	485	287	404
Washc3	291	204	430	469	494	351	277	201	209	439
Washc2	796	704	1235	1083	1104	832	1189	1113	904	1095
Washc1	889	844	1267	1105	996	715	826	896	657	999
Wasf3	0	1	5	3	0	4	8	1	5	1
Wasf2	1061	1058	2082	1884	1554	1296	819	1145	1297	1547
Was	0	2	5	12	23	1	0	1	0	0
Wars2	119	189	330	251	248	165	193	244	215	299
Wars	1161	1007	1960	2203	1612	1698	1060	710	1089	1952
Wapl	729	864	1238	1170	1255	946	999	1764	988	1316
Wac	518	451	946	967	932	604	592	625	728	901
Vwf	36	42	80	72	73	62	35	106	19	51
Vwce	0	2	0	0	0	11	0	2	0	1
Vwa8	916	824	1420	1152	1124	1008	691	930	802	1140
Vwa7	33	52	81	46	52	73	0	8	49	125
Vwa5b2	4	1	1	6	1	0	2	7	0	6
Vwa5a	494	391	944	975	817	597	452	271	654	996
Vwa3b	273	268	361	341	286	319	139	257	297	838
Vwa3a	1302	1891	1398	1378	1231	1786	1100	2206	1217	3897
Vwa2	8	2	8	13	1	14	1	1	8	10
Vwa1	265	149	303	333	280	283	89	106	231	301
Vti1b	930	430	1689	1405	1383	834	721	413	711	1172
Vti1a	480	350	919	836	799	475	291	224	583	701
Vtcn1	58	27	123	101	160	113	10	32	51	65
Vta1	477	337	890	867	689	501	272	213	420	592
Vsnl1	8	0	1	0	0	27	0	0	0	12
Vsir	0	5	13	16	32	16	23	1	11	19
Vsig8	19	33	44	56	36	12	9	16	19	30
Vsig2	1016	686	1356	1207	1079	1055	500	419	921	1186
Vsig10l	52	71	96	123	121	62	44	50	101	89
Vsig10	506	492	1118	999	830	791	324	385	577	908
Vrk3	1154	828	2301	1957	1704	1294	535	575	1180	1537
Vrk2	72	119	130	122	152	66	127	91	78	128
Vrk1	221	273	344	399	351	227	246	225	171	271
Vps9d1	461	504	741	637	584	422	419	534	417	787
Vps8	310	291	705	524	456	335	311	189	344	413
Vps72	1140	1424	1953	1862	1660	1419	1217	1545	1016	1498
Vps54	549	562	848	833	829	741	483	518	647	1045
Vps53	682	614	1542	1348	1145	845	854	632	867	1127
Vps52	1024	1269	1872	1873	1351	1155	1020	1116	856	1426
Vps51	603	481	1112	1054	851	661	447	346	580	971
Vps50	293	278	440	357	434	280	322	402	265	496
Vps4b	445	443	1164	1035	1015	753	416	334	875	1016
Vps4a	563	518	1468	1109	1117	625	545	485	714	1037
Vps45	244	241	509	438	376	241	168	87	180	331
Vps41	712	625	1132	1072	880	793	489	648	600	1031
Vps39	838	862	1663	1359	1241	1076	774	1009	922	1264
Vps37d	68	50	88	67	73	74	12	48	21	64
Vps37c	595	471	1083	944	905	617	388	407	622	948
Vps37b	430	342	754	793	642	626	197	321	488	752
Vps37a	414	446	485	489	546	381	442	461	338	581
Vps36	1067	1132	1864	1636	1690	1228	939	1251	1093	1564
Vps35	890	572	1655	1644	1707	1035	642	310	1067	1552
Vps33b	639	560	812	802	868	694	367	484	750	884
Vps33a	531	356	1156	939	865	506	309	271	556	669
Vps29	758	525	1134	1085	949	672	601	316	429	716
Vps26b	470	431	1200	1020	949	736	308	289	588	786
Vps26a	554	560	1028	1091	1251	756	496	396	722	884
Vps25	4	8	8	9	3	4	1	1	0	6
Vps18	426	370	859	823	558	485	212	284	493	517
Vps16	824	1016	1400	1316	1226	861	788	1216	944	1146
Vps13d	745	647	1148	1073	1001	904	580	814	899	1003
Vps13c	102	135	310	242	252	149	123	138	260	280
Vps13b	511	424	974	887	800	620	255	342	677	922
Vps13a	143	259	288	245	285	246	319	322	296	298
Vps11	1102	1031	1772	1498	1309	1112	730	941	1097	1578
Vpreb3	493	762	622	789	806	1203	684	623	429	1443
Vpreb2	0	0	0	0	63	0	0	0	0	0
Vpreb1	10	8	6	10	108	8	7	2	1	14
Vopp1	70	34	85	88	59	90	0	19	37	193
Vnn3	858	722	1936	1712	1383	322	291	356	383	548
Vnn1	1552	1814	4764	4553	4802	882	519	474	973	1598
Vmp1	2491	2795	3966	3771	3818	2435	2097	1967	2339	3229
Vmo1	0	0	0	0	0	2	0	0	0	0
Vmn2r87	1	0	0	1	1	0	0	6	0	0
Vmn1r4	0	0	0	8	12	3	0	0	3	3
Vmac	469	224	769	688	726	482	312	127	458	552
Vma21	293	384	556	553	588	405	325	224	298	534
Vldlr	491	524	582	450	574	613	461	720	716	563
Vkorc1l1	315	301	611	626	576	322	171	149	287	546
Vkorc1	35	14	39	43	61	17	22	4	23	23
Vit	0	1	0	1	11	1	0	0	0	3
Virma	524	519	879	856	722	460	436	461	458	833
Vipr2	3	5	3	4	4	6	0	0	0	2
Vipr1	159	146	162	130	224	340	40	147	152	310
Vipas39	586	320	1115	971	866	592	518	352	446	813
Vim	73	209	345	907	473	463	388	327	47	335
Vill	876	660	1072	856	740	1119	421	646	653	1309
Vil1	22	10	30	10	27	24	0	12	6	15
Vhl	259	210	549	540	579	346	156	105	281	445
Vgll4	933	1015	1607	1494	1174	912	776	1014	1067	1270
Vgll3	1	0	0	13	2	4	2	6	8	13
Vgf	4	9	18	9	2	34	1	18	4	0
Vezt	345	302	456	425	439	396	463	421	335	454
Veph1	1284	1303	2434	2067	1698	782	598	877	1100	1322
Vegfd	68	42	50	38	32	116	40	197	61	194
Vegfc	6	19	19	28	1	25	0	11	1	22
Vegfb	1103	1022	1328	1493	1392	745	821	671	837	1352
Vegfa	3195	2656	3309	4384	3160	6438	12989	4181	2470	3616
Vdr	316	282	447	376	483	371	213	233	348	645
Vdac3ps1	807	534	1485	1269	1296	762	258	159	634	1001
Vdac3	467	314	686	652	608	459	349	176	270	583
Vdac2	1579	1386	2932	2765	2548	2190	1627	755	1309	2161
Vdac1	2018	1329	3956	3877	3799	2596	1303	647	2140	3459
Vcprs	4694	2994	10307	8837	7181	4534	1810	1774	4805	6894
Vcpkmt	377	234	656	542	453	341	148	135	302	381
Vcpip1	205	328	328	310	402	392	283	357	304	479
Vcp	2917	2171	4855	4628	3493	2392	1589	1612	2394	3850
Vcl	623	516	1030	1109	1124	1230	1191	501	620	1035
Vcan	4	19	23	16	10	1	0	6	12	5
Vcam1	10	23	18	8	14	9	0	14	0	15
Vbp1	334	285	484	530	525	410	310	150	302	485
Vav3	26	11	15	46	53	41	14	12	7	25
Vav2	830	789	1791	1589	1206	737	380	635	821	1144
Vav1	0	12	24	44	48	10	2	13	1	19
Vat1	368	309	804	798	661	657	377	216	557	804
Vasp	1369	1091	2957	2640	3145	1241	671	589	2111	2570
Vasn	563	579	953	782	694	854	506	417	875	770
Vash2	0	1	1	1	0	0	12	6	0	7
Vash1	0	9	10	9	3	2	0	1	0	3
Vars2	1905	1463	2844	2289	1635	1447	1060	1325	1397	1697
Vars	5154	4278	8688	8354	5610	4003	2142	2685	3786	5024
Vapb	1543	1246	3028	2708	2523	1771	748	661	1362	2285
Vapa	2941	2601	3587	3786	3708	3418	2453	1565	2884	4039
Vangl2	25	48	91	68	45	63	24	35	56	68
Vangl1	396	375	707	805	525	448	226	277	334	694
Vamp7	211	246	335	387	391	259	377	169	280	322
Vamp4	158	107	222	192	263	157	102	77	182	232
Vamp3	988	769	1626	1455	1501	1118	770	581	776	1111
Vamp2	1286	1108	1987	1838	1962	1388	939	474	1709	2321
Vamp1	123	166	219	171	193	163	118	109	114	215
Vac14	650	593	1286	1032	787	627	472	523	565	887
Uxt	28	31	54	47	55	14	16	24	27	55
Uxs1	315	250	495	512	435	262	146	199	330	452
Uvssa	306	565	375	366	336	375	877	1529	280	460
Uvrag	956	829	1759	1665	1670	1220	769	660	1190	1317
Utrn	1186	1230	1676	1317	1588	1263	2136	3230	1340	1733
Utp6	480	552	981	874	736	537	522	398	484	772
Utp4	236	196	453	422	395	260	259	160	250	361
Utp3	846	831	1111	1187	933	741	666	930	522	827
Utp23	131	108	239	224	205	154	204	192	133	201
Utp20	454	315	613	499	465	317	299	296	287	494
Utp18	179	171	340	277	379	191	155	114	293	373
Utp15	149	156	305	260	291	133	213	135	179	232
Utp14b	57	78	72	111	67	86	95	121	36	112
Utp14a	633	755	739	772	617	564	682	1087	465	674
Utp11	701	747	1001	997	978	720	767	847	615	1091
Utf1	0	0	4	0	0	1	0	0	0	1
Ust	6	1	5	1	13	5	0	1	4	1
Uspl1	513	491	757	793	758	536	515	624	558	837
Usp9x	381	396	825	732	692	427	399	547	717	719
Usp8	3281	3547	4989	4562	4137	3225	3488	5183	3589	3781
Usp7	1458	1578	2228	1953	1952	1605	1337	1524	1364	2135
Usp6nl	605	647	1109	1051	1127	633	505	570	879	1202
Usp54	724	804	1194	1010	1046	950	1151	1023	933	1335
Usp53	170	228	185	170	220	228	294	274	217	275
Usp50	46	31	72	44	46	36	19	21	33	32
Usp5	1292	879	2803	2275	1882	1316	500	554	1205	2040
Usp49	129	173	219	189	155	182	176	176	139	198
Usp48	1264	1532	1850	1527	1452	1325	1124	2207	1268	1757
Usp47	1815	1928	2984	2848	2389	2268	1742	2500	1988	2477
Usp46	459	391	769	714	845	654	434	322	595	865
Usp45	94	168	163	153	154	179	107	111	145	174
Usp43	579	571	714	851	820	556	296	395	540	1145
Usp42	317	420	433	354	396	288	472	645	428	508
Usp40	355	372	711	654	619	350	405	453	455	684
Usp4	1442	1309	2705	2248	2215	1268	1287	1181	1511	2288
Usp38	168	237	315	308	337	263	146	137	266	394
Usp37	242	234	358	298	358	274	97	135	294	468
Usp36	1394	1777	1945	1640	1728	1228	1684	3235	1508	2208
Usp35	280	354	319	311	229	144	296	404	141	240
Usp34	1438	1784	2162	1891	1906	1540	2252	3854	1640	2466
Usp33	1292	1520	1573	1681	1448	1367	1472	1407	1687	1963
Usp32	347	453	465	428	458	507	433	577	449	534
Usp31	82	125	159	161	164	122	31	57	149	220
Usp30	447	399	819	817	615	520	345	385	503	603
Usp3	814	877	1561	1430	1545	863	898	1159	945	1120
Usp29	0	0	6	0	0	4	0	0	0	0
Usp28	224	320	302	301	311	200	215	331	237	412
Usp27x	27	66	70	41	72	86	20	23	30	62
Usp25	414	421	653	541	709	601	477	431	495	799
Usp24	584	758	1096	826	936	687	535	791	833	1189
Usp22	497	519	1224	1082	1162	949	544	272	965	1276
Usp21	785	704	1249	1196	909	700	469	565	664	1103
Usp20	858	771	1407	1132	1077	868	581	823	864	1234
Usp2	583	624	579	609	842	919	824	1193	923	1307
Usp19	2185	2289	4156	3818	3250	2865	2112	1813	2641	4125
Usp18	257	205	535	875	419	283	187	122	240	751
Usp16	1260	1572	1779	1530	1601	741	1201	1826	1157	1363
Usp15	662	627	916	716	834	551	571	810	515	777
Usp14	490	451	882	776	733	547	493	290	524	727
Usp13	220	211	159	119	209	133	265	382	75	145
Usp12	195	159	524	404	485	293	175	94	413	478
Usp11	450	465	679	660	506	541	234	413	327	706
Usp10	1054	1027	2012	1936	1591	1255	764	847	1270	1605
Usp1	400	479	913	732	895	343	213	524	549	724
Uso1	1242	1210	1858	1715	1755	1153	621	840	1268	1782
Usmg5	79	61	114	86	93	145	168	63	43	91
Ushbp1	3	3	2	2	3	0	9	6	2	5
Usf3	356	470	490	554	617	492	406	634	408	543
Usf2ps1	6	6	11	17	4	33	35	19	15	15
Usf2	685	558	1079	891	775	745	644	638	787	897
Usf1	861	932	1384	1344	1249	1151	972	998	956	1287
Use1	1538	1281	2380	2176	2039	1733	1274	1170	1430	1875
Usb1	445	470	885	935	636	615	421	380	407	700
Uros	291	314	361	372	359	341	256	307	212	451
Urod	948	478	1735	1500	1645	1012	341	366	941	1368
Urm1	495	392	1105	1075	759	489	342	210	423	655
Uri1	637	787	1043	1026	1142	846	625	882	838	1136
Urgcp	412	325	867	926	781	646	303	223	613	765
Urb2	129	127	236	262	228	121	27	40	127	227
Urb1	175	230	293	321	237	229	122	258	198	370
Urah	429	210	688	566	445	274	144	180	250	375
Uqcrq	899	1069	1546	1330	1219	1148	979	582	645	981
Uqcrh	1182	795	1733	1308	1576	1279	702	538	775	1296
Uqcrfs1	966	615	1621	1493	1677	982	629	425	978	1266
Uqcrc2	1611	1335	3393	3066	2728	1937	1110	772	1691	2271
Uqcrb	150	184	207	165	190	213	460	334	80	176
Uqcr11	388	398	597	506	489	476	365	218	259	444
Uqcr10	402	397	653	654	629	889	352	224	435	549
Uqcc3	382	381	562	372	437	414	449	356	220	417
Uqcc2	277	334	354	288	346	365	496	244	240	273
Uqcc1	358	272	652	590	504	363	179	136	342	556
Uprt	0	4	6	6	0	0	0	1	8	7
Upp2	66	60	96	68	89	90	20	37	72	76
Upp1	2	2	31	12	3	12	0	3	4	13
Upk3bl	11	0	2	4	4	15	0	0	5	0
Upk3b	13	69	139	205	163	425	68	125	61	252
Upk3a	22	11	33	61	56	105	14	1	26	25
Upk2	22	22	42	35	41	34	35	24	9	27
Upk1b	91	39	95	91	94	203	48	46	77	201
Upk1a	32	10	25	21	45	51	18	20	39	45
Upf3b	1493	2122	1412	1346	1671	1234	2563	5026	1084	1927
Upf3a	954	836	1505	1396	1178	811	1151	1228	610	1208
Upf2	1027	1507	1243	1159	1221	992	1983	3470	937	1701
Upf1	1447	1547	2138	2147	1632	1686	1362	1710	1686	1762
Upb1	1	0	6	1	14	9	0	0	0	3
Uox	21	3	33	23	11	17	10	13	14	65
Unkl	48	41	80	61	58	88	30	8	68	69
Unk	916	1046	1315	1116	954	842	1060	1407	673	1146
Ung	249	213	271	266	264	93	156	141	103	163
Unc93b1	1019	1011	1828	1869	1700	1043	619	683	945	1580
Unc80	1	2	1	9	1	0	1	1	0	0
Unc79	114	29	149	116	128	134	52	61	93	459
Unc5d	0	8	10	5	3	5	10	15	15	8
Unc5c	6	3	0	0	0	0	0	7	0	0
Unc5b	342	245	740	527	554	215	124	100	234	346
Unc5a	27	14	27	45	41	51	34	18	18	83
Unc50	447	288	1005	858	853	533	306	129	537	667
Unc45b	0	1	4	2	4	11	0	17	0	0
Unc45a	1741	1533	2284	2083	1650	1349	1892	1879	1235	1896
Unc13d	2151	1957	3021	2685	2329	2074	3280	2500	1760	2666
Unc13b	1214	1239	1674	1263	1366	1075	1056	1289	1180	1647
Unc13a	28	38	48	33	4	19	6	18	9	23
Unc119b	1046	766	2032	1898	1701	1149	402	276	1195	1714
Unc119	823	725	1322	1272	882	786	337	537	530	834
Umps	355	300	596	666	506	319	145	133	282	390
Umod	0	0	1	2	6	10	0	0	4	20
Umad1	125	156	262	310	278	206	178	78	225	334
Ulk4	498	486	969	1009	691	711	207	195	673	1550
Ulk3	289	367	435	391	385	379	220	244	275	492
Ulk2	327	268	540	441	556	480	257	290	432	818
Ulk1	902	859	1501	1190	1307	1029	820	1231	1150	1386
Uimc1	1045	1355	1329	1108	1170	858	1029	1805	814	1223
Uhrf2	540	563	886	792	802	414	602	809	527	689
Uhrf1bp1l	1506	1631	1974	1722	1922	1699	1348	2385	1909	2375
Uhrf1bp1	211	277	398	325	302	218	140	115	219	273
Uhrf1	403	676	1022	1201	773	201	185	167	246	376
Uhmk1	536	376	1127	973	1109	699	397	277	772	905
Ugt8a	6	7	7	18	11	9	0	3	12	40
Ugt2b34	11	5	2	1	0	36	0	0	24	30
Ugt1a7c	10	20	11	10	4	6	79	20	11	46
Ugt1a6b	5	1	25	32	15	14	0	2	24	47
Ugt1a6a	21	48	34	8	7	27	78	36	28	68
Ugt1a5	0	1	1	0	1	0	0	7	0	1
Ugt1a2	0	4	1	0	0	0	0	0	0	4
Ugt1a1	0	0	0	2	7	0	0	0	0	2
Ugp2	825	518	1571	1496	1638	1029	712	449	1065	1388
Uggt2	16	16	34	33	19	22	14	19	15	20
Uggt1	1723	1733	2798	2600	2119	1373	1092	1196	1481	2323
Ugdh	412	366	560	656	536	331	338	429	370	560
Ugcg	198	166	326	327	385	208	104	95	259	358
Ufsp2	499	341	907	834	779	338	277	174	355	522
Ufsp1	98	76	119	113	115	72	46	38	34	86
Ufm1	571	577	1165	956	975	600	504	375	610	982
Ufl1	515	765	757	644	777	527	868	1056	625	791
Ufd1	739	636	1244	1307	1032	727	642	495	624	897
Ufc1	1490	707	2285	2242	1904	1361	845	461	1049	1583
Uevld	166	135	188	249	164	95	84	52	137	152
Ucp3	1	1	5	6	1	6	11	4	0	0
Ucp2	14946	11790	25219	25982	21362	13596	7150	5697	11674	16651
Ucn2	16	1	1	6	7	5	18	14	8	1
Uckl1os	286	366	521	575	369	437	290	341	257	904
Uckl1	453	672	819	732	769	660	499	548	468	643
Uck2	219	186	436	411	466	233	98	154	260	355
Uck1	527	603	1071	1006	885	627	476	410	729	973
Uchl5	290	285	371	407	418	204	136	173	114	291
Uchl4	30	30	62	56	41	18	52	35	3	38
Uchl3	144	130	221	186	178	88	155	86	52	134
Uchl1	9	13	28	11	19	14	0	15	34	41
Ubxn8	301	210	653	652	563	275	247	193	312	437
Ubxn7	227	285	519	494	514	362	275	276	422	569
Ubxn6	1286	675	2424	2107	2036	1265	678	638	1387	1994
Ubxn4	3095	3565	3908	3596	3424	2497	3486	4827	2394	3623
Ubxn2b	210	196	201	187	166	168	222	301	185	265
Ubxn2a	836	1119	1155	1298	1139	674	1013	1365	710	1149
Ubxn11	1711	1670	1780	1817	1485	1862	700	1058	1175	4031
Ubxn10	303	213	619	634	508	476	180	179	461	1181
Ubxn1	2300	2046	4055	3343	2726	2149	1572	1277	1688	2518
Ubtf	1649	1695	2762	2499	2192	1709	1132	1802	1548	2209
Ubtd2	50	29	78	85	63	24	33	27	59	91
Ubtd1	313	209	388	399	309	292	84	122	255	298
Ubr7	362	342	691	769	669	372	306	206	407	569
Ubr5	1144	1137	1647	1447	1667	1312	987	1375	1338	1668
Ubr4	2202	2116	4063	3689	3069	2549	1271	1734	2288	3929
Ubr3	584	525	998	871	906	694	444	515	764	928
Ubr2	1002	1246	1804	1665	1426	1511	1009	1575	1317	1848
Ubr1	714	858	1371	1205	1387	1172	927	1161	1192	1495
Ubqln4	918	911	1791	1524	1880	961	924	894	1094	1444
Ubqln2	353	281	726	691	710	581	291	138	639	774
Ubqln1	1323	810	2902	2452	2499	1537	722	513	1922	2233
Ubp1	715	1142	1092	1120	1128	1142	1176	1309	825	1109
Ubox5	119	138	277	236	132	102	66	113	190	198
Ubn2	1888	2675	1518	1380	1876	1334	2950	5694	1530	2769
Ubn1	1569	1800	2669	2300	2386	1659	1322	2357	1647	2409
Ublcp1	89	131	161	182	187	192	75	95	122	179
Ubl7	689	505	1247	1144	867	688	399	371	525	837
Ubl5	735	627	1120	862	999	976	1287	678	545	1008
Ubl4a	628	511	1012	1021	837	618	366	323	496	793
Ubl3	2058	1459	2788	2677	2733	2524	4139	2044	2189	2782
Ubiad1	304	203	602	549	503	291	146	113	268	476
Ubfd1	362	397	888	803	758	562	93	156	434	685
Ube4b	719	677	1339	1161	1130	789	470	670	831	1097
Ube4a	791	734	1126	934	920	701	572	756	813	944
Ube3c	376	405	904	803	822	382	306	299	545	903
Ube3b	2034	2062	3852	3581	3064	2261	1680	1523	2355	3195
Ube3a	974	1311	1231	1145	1285	1075	2019	2007	1071	1650
Ube2z	1154	797	2983	2560	2506	1335	485	274	1414	2128
Ube2w	183	178	323	315	353	278	406	191	236	243
Ube2v2	64	78	77	83	96	111	71	33	71	117
Ube2v1	2	5	20	8	2	5	1	2	7	7
Ube2u	1	0	2	0	0	0	0	7	0	0
Ube2t	90	145	140	232	94	54	73	53	19	48
Ube2s	125	114	95	109	82	141	63	107	56	70
Ube2r2	2180	1855	3544	3377	3229	2454	3440	2288	2113	3118
Ube2ql1	0	1	0	8	1	1	0	2	0	6
Ube2q2	225	227	372	327	364	300	264	130	243	417
Ube2q1	1493	1162	2273	2244	1951	1624	983	1033	1268	1850
Ube2o	469	572	826	726	603	536	527	805	437	812
Ube2nps1	402	428	593	645	643	499	293	180	361	507
Ube2n	424	579	630	707	661	535	572	416	355	560
Ube2m	845	893	1441	1623	1062	865	440	495	693	1118
Ube2l6	262	270	459	650	435	246	229	71	126	408
Ube2l3	1014	922	1870	1963	1749	1157	948	659	843	1442
Ube2k	954	817	1568	1413	1313	975	1017	732	927	1261
Ube2j2	292	345	420	386	427	309	216	261	277	457
Ube2j1	501	525	845	832	901	589	550	383	543	746
Ube2i	992	1463	1412	1279	1147	1406	1284	990	1011	1266
Ube2h	909	806	1733	1612	1575	1399	829	636	1258	1455
Ube2g2	658	528	1498	1277	1187	788	303	260	745	891
Ube2g1	413	416	634	661	776	638	457	221	542	696
Ube2f	442	310	700	657	573	391	474	309	410	529
Ube2e3	668	554	994	878	1037	611	606	402	605	767
Ube2e2	238	169	495	346	579	276	299	240	304	484
Ube2e1	598	435	858	806	863	501	1069	666	649	923
Ube2dps	278	185	594	449	433	253	248	184	247	416
Ube2d3	2069	2181	3846	3727	3680	2614	2720	2045	2312	3559
Ube2d2b	4	11	15	1	3	7	0	1	4	17
Ube2d2a	438	420	681	635	627	635	591	265	488	721
Ube2d1	168	227	230	305	262	229	165	119	201	276
Ube2cbp	10	0	17	13	22	4	0	5	6	29
Ube2c	550	748	638	1113	480	131	95	170	80	103
Ube2b	1140	1345	1750	1778	2006	1752	1573	1112	1204	2281
Ube2a	421	339	559	593	580	467	445	290	321	470
Ubd	0	0	0	0	0	0	0	0	0	4
Ubc	9645	9402	7411	6953	6336	10902	24712	28352	7082	6966
Ubb	11141	8195	15689	11847	12626	14635	9270	7355	7963	12571
Ubash3b	6	14	14	32	11	6	31	18	18	17
Ubap2l	2006	2200	3695	3552	3154	2510	1675	2337	2075	3209
Ubap2	1383	1519	2401	2270	1639	1373	1079	1401	1062	1773
Ubap1l	3	0	3	4	0	0	1	14	15	6
Ubap1	584	463	1145	1103	1041	745	413	382	551	956
Ubald2	281	287	478	500	368	425	240	263	278	454
Ubald1	951	1080	1376	1411	1159	1145	945	925	906	1126
Ubac2	689	475	1155	1141	987	638	332	335	540	963
Ubac1	499	342	638	586	596	422	284	258	336	563
Uba7	1139	1099	2504	2108	1790	1034	1071	851	868	1492
Uba6	175	249	218	190	256	143	370	352	125	282
Uba52	58	94	62	64	63	33	55	80	38	72
Uba5	761	874	1095	993	1068	603	799	939	645	1050
Uba3	588	539	852	839	763	560	623	335	445	813
Uba2	1067	850	1870	1660	1516	1068	526	682	1007	1384
Uba1	3680	2225	7782	6683	5453	3680	1527	1259	4079	5209
Uap1l1	1598	1180	2171	2089	1623	1409	891	837	1112	1457
Uap1	959	797	1633	1634	1693	951	591	495	972	1304
Uaca	267	241	353	380	296	292	221	262	156	311
U2surp	1869	2428	2000	1955	1937	1362	3258	5363	1343	2119
U2af2	2315	2382	3868	3274	2752	2328	1885	2415	2089	2913
U2af1l4	21	33	55	37	29	60	16	0	21	28
U2af1	178	158	175	146	137	151	111	193	126	163
Tyw5	121	144	148	128	141	87	311	239	106	152
Tyw3	20	24	73	32	51	55	46	36	56	49
Tyw1	323	330	818	694	554	510	170	240	363	530
Tysnd1	542	299	905	856	705	457	344	332	432	670
Tyrobp	4	4	18	80	12	14	22	1	0	0
Tyro3	705	483	1254	1297	874	1026	466	432	835	1058
Tyms	557	474	622	747	595	197	297	325	229	292
Tymp	1027	1333	1018	814	532	1255	751	1203	729	2536
Tyk2	651	975	1199	1126	1056	926	1078	1351	786	1247
Txnrd3	783	688	1526	1198	1405	805	561	682	971	1256
Txnrd1	1408	1454	3523	3316	3048	2264	1193	926	2553	4149
Txnl4b	283	204	459	402	361	223	214	85	246	323
Txnl4a	172	143	314	306	231	131	110	70	147	254
Txnl1	814	818	1270	1219	1349	760	831	578	633	1047
Txnip	7761	8793	14236	13655	10482	11477	5586	5534	8482	14832
Txndc9	415	352	679	561	526	444	422	240	336	519
Txndc5	3670	3087	7546	7183	6206	4012	1558	1228	3681	5439
Txndc2	2	7	19	28	9	16	13	6	20	12
Txndc17	534	511	971	804	852	713	510	312	464	682
Txndc16	128	111	229	245	134	156	144	108	93	177
Txndc15	548	416	1161	1044	856	700	394	276	715	886
Txndc12	1073	779	1625	1610	1633	1174	488	466	834	1339
Txndc11	930	1044	1617	1399	1064	733	950	875	766	1209
Txn2	1164	1053	2172	2077	1738	1076	715	485	996	1326
Txn1	2526	1957	4372	3900	4119	2837	2376	1141	2601	3618
Txlng	546	713	644	569	820	681	472	997	564	786
Txlnb	2	4	7	1	0	10	0	1	4	12
Txlna	1708	1688	3377	3097	2524	1870	735	1190	2091	2695
Txk	1	5	0	5	12	4	21	17	0	3
Twsg1	664	544	1022	973	1001	883	584	269	592	1013
Twnk	231	292	514	435	397	323	171	263	191	366
Twistnb	179	293	235	230	214	291	337	508	214	403
Twf2	548	487	859	883	745	622	461	304	447	799
Twf1	396	428	777	883	812	684	385	302	564	811
Tvp23bos	0	0	8	1	0	0	11	4	4	2
Tvp23b	435	377	808	700	753	497	482	242	491	811
Tvp23a	3	4	2	16	2	0	37	16	30	2
Tut1	615	634	845	807	634	556	659	988	455	781
Tusc3	586	353	1202	1058	1074	826	506	247	933	1618
Tusc2	520	410	921	860	891	558	320	190	571	858
Tusc1	51	43	68	144	131	76	33	26	142	124
Tulp4	440	409	504	471	552	652	651	531	485	676
Tulp3	339	362	700	623	628	617	346	164	409	1160
Tulp1	438	416	409	311	457	344	468	803	333	418
Tug1	652	831	1067	995	1160	1025	708	715	913	1100
Tuft1	938	926	1670	1344	1219	1038	1041	848	826	1170
Tufm	165	150	274	245	219	219	51	50	120	210
Tubgcp6	542	647	908	742	672	548	300	544	495	621
Tubgcp5	181	177	237	277	263	196	140	151	173	344
Tubgcp4	468	596	827	744	648	504	559	517	456	588
Tubgcp3	1134	1768	1558	1420	1298	1601	1040	1669	1108	2104
Tubgcp2	499	474	1042	906	733	448	237	407	352	742
Tubg2	5	4	4	4	14	4	14	1	3	6
Tubg1	457	435	803	818	504	330	294	195	235	399
Tube1	45	33	35	72	55	19	0	16	6	36
Tubd1	100	135	177	279	235	118	90	75	105	198
Tubb6	555	563	852	1166	461	206	414	157	152	166
Tubb5	6309	5802	12819	15517	10135	3922	2050	1722	3807	5698
Tubb4bps2	11	11	28	34	10	31	0	8	16	31
Tubb4bps1	591	411	1144	1071	852	692	329	154	612	1282
Tubb4b	9116	8899	11877	14024	9895	9591	5510	4036	7385	15732
Tubb4a	12	5	21	9	16	13	12	10	1	19
Tubb3	4	0	4	3	16	5	0	16	5	1
Tubb2b	4	6	17	7	20	5	4	1	16	12
Tubb2a	351	348	653	557	334	284	252	252	215	382
Tuba8	205	151	234	321	168	169	307	102	144	125
Tuba4a	1758	1216	2468	2660	1989	1497	815	964	1658	1856
Tuba1c	543	396	1208	1032	854	603	316	203	541	819
Tuba1b	2457	2254	3684	3822	3329	2250	1459	967	1868	3235
Tuba1a	1222	974	2389	2527	1947	2694	805	504	1586	4557
Tub	5	0	1	1	0	7	0	10	0	1
Ttyh3	375	322	765	771	738	382	119	187	391	460
Ttyh2	6	18	24	31	8	12	0	6	21	38
Ttr	0	0	0	0	0	8	11	1	0	0
Ttpal	148	138	286	289	301	243	96	157	191	243
Ttpa	57	76	69	77	81	76	67	18	42	126
Ttn	127	138	96	98	132	136	214	653	190	192
Ttll9	212	141	294	223	190	286	89	195	191	645
Ttll8	33	48	31	51	24	24	38	40	37	68
Ttll7	476	412	804	705	768	489	618	344	611	624
Ttll6	838	1377	826	852	740	1200	747	1210	699	2556
Ttll5	312	404	717	736	475	397	146	314	347	636
Ttll4	667	869	825	822	884	791	384	935	568	1112
Ttll3	1106	1713	1311	1069	833	1545	1327	1554	774	2908
Ttll13	93	110	87	96	111	213	60	149	47	195
Ttll12	472	252	956	839	652	436	169	141	403	576
Ttll11	18	13	58	55	55	34	23	11	31	73
Ttll10	196	300	272	290	226	290	157	264	178	450
Ttll1	270	230	504	546	398	283	121	181	239	342
Ttl	220	200	406	362	313	299	160	163	197	460
Ttk	85	172	138	208	110	39	0	54	18	42
Tti2	157	154	268	229	184	176	202	141	164	198
Tti1	341	398	642	716	590	437	217	297	400	549
Ttf2	227	270	328	330	209	102	79	166	83	147
Ttf1	573	656	747	817	726	520	762	993	507	953
Ttc9c	270	231	504	558	510	324	79	117	293	415
Ttc9	649	446	1515	1437	1310	833	195	165	834	1638
Ttc8	231	336	365	395	360	383	261	265	318	840
Ttc7b	184	204	367	334	288	223	154	148	220	315
Ttc7	1472	943	3048	2486	2379	1466	550	711	1732	2289
Ttc6	168	202	238	206	213	268	161	482	189	372
Ttc5	533	472	847	745	672	508	564	479	537	762
Ttc41	243	383	197	209	235	229	252	503	222	549
Ttc4	477	507	913	740	736	493	313	420	398	687
Ttc39d	15	3	13	16	5	26	6	4	12	19
Ttc39c	79	43	86	76	89	83	55	56	72	164
Ttc39b	172	160	235	193	275	232	155	215	199	225
Ttc39aos1	26	36	30	29	31	21	10	7	16	21
Ttc39a	1026	661	1570	1500	1168	928	384	492	884	2252
Ttc38	934	862	1314	1268	1269	982	757	959	1037	1323
Ttc37	134	77	131	172	192	71	84	81	109	165
Ttc36	211	259	503	365	478	314	161	199	217	417
Ttc34	147	187	245	365	212	280	44	89	229	633
Ttc33	119	84	227	244	263	238	90	64	217	342
Ttc32	124	170	115	134	189	169	163	141	88	103
Ttc30b	236	212	393	454	431	370	159	98	357	861
Ttc30a2	4	0	7	3	3	12	0	0	2	1
Ttc30a1	34	66	100	89	45	41	0	17	52	134
Ttc3	1068	1385	1441	1451	1451	1340	1720	2808	1164	1845
Ttc29	278	153	583	592	536	539	41	74	403	1212
Ttc28	285	415	443	415	412	664	663	740	604	1049
Ttc27	158	123	332	310	207	159	95	53	155	264
Ttc26	184	174	320	361	264	177	60	90	179	524
Ttc25	798	1017	1206	1139	895	1125	1183	1255	747	2275
Ttc23l	2	1	3	4	3	1	11	28	1	8
Ttc23	201	154	410	383	341	219	144	233	202	313
Ttc22	107	135	213	181	114	126	57	69	88	161
Ttc21b	174	172	319	307	223	266	42	231	214	372
Ttc21a	1388	1814	1960	1878	1506	2243	883	1404	1462	4784
Ttc19	165	138	187	180	219	132	211	194	157	170
Ttc17	667	565	1177	955	901	856	617	647	744	892
Ttc16	756	1140	863	819	661	1024	892	1160	753	2483
Ttc14	580	817	558	605	560	519	955	853	490	916
Ttc13	465	445	667	697	668	538	569	462	520	705
Ttc12	863	815	948	919	785	969	727	737	715	2187
Ttc1	484	426	696	716	719	510	417	412	445	598
Ttbk2	139	149	190	172	167	158	137	159	163	352
Ttbk1	0	2	0	2	0	0	0	5	0	0
Tstd3	80	60	40	54	36	30	60	45	21	25
Tstd2	366	395	554	546	550	407	357	270	406	460
Tstd1	20	28	55	48	63	51	4	21	77	82
Tsta3	628	460	1239	979	1053	686	313	538	610	797
Tst	3015	2062	5424	4923	4484	3959	1251	961	2784	4480
Tssk6	0	1	6	11	6	0	0	4	8	7
Tssk4	31	38	51	54	41	39	20	35	5	42
Tssk3	0	3	6	7	2	5	0	1	0	4
Tssk1	8	1	10	1	20	4	8	21	15	7
Tssc4	717	635	1107	1037	775	530	369	439	417	698
Tsr3	530	399	695	555	563	468	356	469	372	512
Tsr2	228	247	592	524	380	292	250	190	273	420
Tsr1	412	431	910	650	765	418	261	300	542	784
Tspyl5	10	9	48	30	30	23	12	1	34	63
Tspyl4	556	349	1097	979	1045	662	316	202	655	982
Tspyl3	27	29	126	77	120	55	28	6	67	112
Tspyl2	1054	1386	1228	1066	1015	960	1329	2080	911	1163
Tspyl1	636	517	1089	1014	1129	795	311	294	834	986
Tspoap1	265	360	375	371	207	436	153	423	339	1015
Tspo	4361	2636	7737	7005	5834	3951	1622	914	3710	4660
Tspear	6	0	1	3	3	0	0	5	0	4
Tspan9	2728	1629	5436	4860	4292	2088	1305	832	2473	3462
Tspan8	375	113	582	446	757	620	785	195	385	392
Tspan7	98	81	174	127	158	140	37	29	86	110
Tspan6	45	37	69	65	48	75	97	24	39	76
Tspan5	34	53	158	135	48	99	203	55	63	69
Tspan4	828	689	1151	1135	1491	655	560	378	810	1009
Tspan33	61	44	75	78	93	71	66	35	44	112
Tspan32os	2	10	3	0	7	17	10	0	5	3
Tspan32	8	0	10	0	13	24	21	5	0	5
Tspan31	1259	1128	2029	2364	1572	1308	1014	881	939	1499
Tspan3	410	395	677	720	727	723	403	215	419	1059
Tspan2os	5	1	11	1	6	3	0	3	1	3
Tspan2	766	597	1096	1059	1124	1211	809	419	1038	1450
Tspan18	0	0	8	6	26	7	1	15	8	5
Tspan17	515	367	687	663	474	494	331	216	364	521
Tspan15	1075	885	1722	1834	1438	1341	2219	880	828	1159
Tspan14	744	610	1783	1759	1354	830	284	283	562	1330
Tspan13	258	158	445	321	557	501	490	155	223	433
Tspan12	378	306	673	573	623	647	489	343	573	740
Tspan11	3732	2878	6728	5964	4183	2852	1387	1702	3336	4021
Tspan1	2000	825	4954	4587	4153	3013	389	331	2300	5100
Tsnaxip1	646	858	685	577	532	714	436	861	501	1521
Tsnax	423	307	868	663	801	482	265	193	418	684
Tsn	886	1007	1237	1323	1418	1128	584	652	827	1208
Tsku	279	302	508	508	393	469	173	321	450	1243
Tsks	6	0	2	7	0	7	0	6	0	4
Tsix	215	362	170	244	231	314	1038	929	296	387
Tshz3	7	12	12	16	19	2	0	7	9	40
Tshz2	226	183	280	275	318	432	225	506	252	494
Tshz1	601	853	886	773	700	779	888	905	644	903
Tshr	10	10	2	10	5	2	0	5	18	16
Tshb	3	0	2	6	1	2	34	0	0	0
Tsga10	108	202	180	226	162	212	228	154	233	480
Tsg101ps	395	272	632	642	606	389	319	209	320	580
Tsg101	651	485	839	907	859	797	644	425	515	939
Tsfm	253	175	418	433	412	228	125	56	210	362
Tsen54	446	385	591	553	454	407	193	387	290	533
Tsen34	1117	909	2170	2080	1762	1108	465	344	1135	1513
Tsen2	116	104	212	184	134	50	117	89	119	162
Tsen15	111	84	152	162	112	101	123	57	68	126
Tsc22d4	1425	1283	2617	2388	1892	1392	795	1444	1363	1796
Tsc22d3	1188	1297	1874	1867	1604	1794	519	753	1398	1562
Tsc22d2	246	431	393	302	521	312	337	343	404	515
Tsc22d1	6537	5912	7769	7652	7026	9086	5964	5877	6012	7919
Tsc2	2454	2051	3757	3274	2908	2491	1953	2379	2242	3122
Tsc1	579	643	713	623	589	550	628	1270	415	711
Tsacc	9	8	16	10	18	7	0	5	17	33
Trub2	249	169	456	390	425	212	64	137	316	462
Trub1	87	99	103	145	104	49	151	70	47	104
Trrap	1357	1772	2338	2118	1850	1883	1596	2767	1675	2140
Trpv6	725	618	1130	953	917	563	484	890	507	748
Trpv4	81	31	87	83	60	121	24	84	81	177
Trpv3	0	1	2	4	4	0	14	1	0	0
Trpv2	10	2	20	21	6	29	41	22	0	23
Trpv1	2	0	0	4	4	0	0	4	0	0
Trpt1	272	218	284	319	227	226	252	354	206	244
Trps1	58	56	62	69	31	123	98	66	65	114
Trpm7	715	1017	901	799	813	979	1029	1613	1031	1163
Trpm6	2215	2363	3960	3658	3443	2324	2351	3274	2100	2703
Trpm5	11	0	8	9	5	2	0	12	4	30
Trpm4	1458	1095	2171	1936	1515	1359	759	980	1469	1907
Trpm3	2	4	0	0	0	12	0	2	1	4
Trpm2	4	1	3	6	0	13	0	12	4	6
Trpc4ap	2049	1560	3984	3847	3081	2423	1104	1115	2131	3170
Trpc1	12	13	15	8	12	36	41	33	24	27
Trp73	599	598	816	832	695	771	298	504	577	1742
Trp63	29	7	15	10	19	64	13	29	21	71
Trp53rkb	27	44	76	62	56	42	11	20	41	57
Trp53rka	91	101	299	264	314	216	176	103	203	335
Trp53inp2	4029	4011	7361	6509	5367	3480	1598	1600	3346	4671
Trp53inp1	401	509	473	403	674	578	666	489	387	817
Trp53i13	362	248	530	454	376	289	142	352	333	410
Trp53i11	1309	847	2157	2294	1568	1139	411	501	955	1305
Trp53cor1	3	4	0	3	0	2	4	6	0	1
Trp53bp2	1124	1250	1441	1413	1439	1857	2261	1466	1174	1879
Trp53bp1	591	811	1075	983	848	770	527	854	673	1297
Trp53	759	911	1564	1401	1332	692	955	814	699	1221
Trove2	645	663	1069	1057	1053	1041	896	656	1037	1422
Troap	235	364	275	426	199	50	27	102	21	43
Tro	0	0	7	1	1	0	6	4	0	0
Trnt1	244	278	397	279	412	214	78	107	238	372
Trnp1	19	2	17	16	20	14	35	9	9	19
Trnau1ap	479	371	876	738	722	478	242	372	554	734
Trmu	345	360	587	466	423	331	213	373	278	462
Trmt61b	27	6	46	43	35	38	27	25	21	32
Trmt61a	45	51	134	145	102	80	16	12	75	105
Trmt6	302	303	515	484	380	194	247	295	237	301
Trmt5	80	64	129	107	105	60	31	32	41	101
Trmt44	83	77	98	112	92	95	19	58	41	95
Trmt2b	324	383	416	496	455	363	168	207	238	482
Trmt1l	679	760	917	852	969	763	782	1170	652	1155
Trmt13	154	163	124	172	127	105	197	277	105	147
Trmt12	154	94	227	202	152	184	76	21	101	215
Trmt112ps2	456	298	640	598	523	593	335	190	482	657
Trmt112	240	167	361	314	316	256	197	189	204	351
Trmt11	73	91	94	107	189	102	95	70	159	122
Trmt10c	151	99	210	160	203	113	55	77	129	201
Trmt10b	181	149	279	246	250	223	95	164	125	317
Trmt10a	130	163	124	126	129	124	126	280	136	171
Trmt1	732	804	1077	919	782	620	712	806	576	881
Trmo	99	58	151	80	83	62	38	41	26	98
Trit1	301	282	462	435	401	418	173	315	253	572
Trir	2084	1989	2599	2595	1865	1699	2018	1488	1302	1985
Triqk	38	16	83	111	90	51	6	9	36	111
Trip6	1085	827	2074	1730	1540	964	516	742	1042	1219
Trip4	327	281	438	503	523	348	360	401	311	522
Trip13	60	31	122	137	113	32	42	25	20	23
Trip12	1179	1244	2233	2002	2148	1417	1272	1417	1810	2123
Trip11	869	1071	1144	1133	1133	845	919	1649	888	1220
Trip10	1257	1440	1894	1752	1762	1296	1137	1941	1332	1637
Triobp	1306	1328	2016	2253	1577	1251	975	815	1116	1491
Trio	299	416	437	410	358	569	337	665	467	686
Trim9	0	0	0	0	0	0	0	0	0	1
Trim80	0	1	0	0	2	2	0	6	8	4
Trim8	2703	2901	4594	4908	3704	2815	2379	2618	2651	3401
Trim72	5	15	7	5	1	30	6	4	7	13
Trim7	9	25	9	14	22	26	46	12	4	53
Trim69	0	0	1	0	1	0	0	5	13	0
Trim68	565	696	859	811	712	442	465	675	467	932
Trim67	1	1	5	0	2	3	0	0	8	1
Trim66	0	1	1	0	3	0	0	0	5	0
Trim65	72	115	203	129	181	151	115	72	170	201
Trim62	735	801	1156	1253	988	771	630	877	805	925
Trim6	11	30	24	23	12	9	1	7	10	21
Trim59	124	122	123	190	191	33	7	18	45	50
Trim56	1258	1425	2535	2125	1934	1262	1421	2112	1635	2267
Trim55	1	1	6	5	8	4	0	0	4	1
Trim47	136	94	185	174	113	118	107	120	88	238
Trim46	214	153	266	247	252	144	109	138	152	233
Trim45	74	55	130	110	106	90	16	17	80	172
Trim44	977	889	1939	1570	1631	1157	764	738	1314	1614
Trim43a	0	4	3	0	0	0	2	1	1	2
Trim41	1254	1393	1935	1925	1482	1453	1239	1376	1026	1548
Trim40	0	0	0	4	0	0	18	0	0	4
Trim39	994	1340	1143	1038	995	1194	1136	1657	817	1619
Trim37	462	398	837	976	808	635	173	206	520	1142
Trim36	12	14	3	15	7	19	0	0	6	8
Trim35	239	219	682	700	599	418	101	113	563	751
Trim34b	7	10	13	9	10	17	13	4	9	10
Trim34a	67	68	84	111	88	86	76	132	47	106
Trim33	369	470	557	514	569	553	361	657	444	800
Trim32	115	51	230	249	199	181	223	71	121	149
Trim30a	1	0	11	63	19	3	5	3	16	10
Trim3	1846	2104	2922	2804	2005	2577	1998	2168	1460	2525
Trim29	23	1	22	22	34	52	0	10	19	87
Trim28	2959	2709	5249	4963	4022	3036	1316	1709	2930	4139
Trim27	900	818	1822	1614	1537	758	349	425	1090	1280
Trim26	1532	1597	2424	2092	1867	1552	1217	1489	1172	2219
Trim25	454	522	1097	1193	1024	659	316	341	809	1129
Trim24	365	393	578	502	601	545	519	638	382	658
Trim23	159	168	197	214	265	155	89	70	222	221
Trim21	171	142	395	304	349	116	54	85	163	235
Trim2	694	605	831	712	790	660	760	833	672	973
Trim17	16	16	42	37	32	43	7	25	57	50
Trim16	313	194	215	299	299	482	1423	327	131	180
Trim15	13	12	14	18	10	13	4	4	2	36
Trim14	79	46	163	171	167	41	44	78	91	137
Trim13	135	198	217	199	189	159	162	138	163	271
Trim12c	243	341	399	526	396	341	470	430	289	419
Trim11	782	841	1064	1022	839	955	581	757	771	981
Trim10	13	4	8	11	19	9	4	0	2	25
Tril	110	65	277	207	295	305	213	88	326	336
Trib3	112	84	210	182	112	87	80	72	162	131
Trib2	213	278	255	341	347	524	81	95	326	801
Trib1	1592	1688	1928	1762	1969	2053	1840	1922	2074	1862
Triap1	324	224	775	638	716	388	275	126	428	577
Trf	301	296	474	499	529	457	191	242	228	445
Trex2	12	10	1	11	6	0	50	3	20	3
Trdn	1	0	0	0	1	2	6	6	0	1
Trdmt1	78	28	101	91	124	60	115	35	91	101
Trbc2	1	2	2	5	0	0	5	0	0	0
Trbc1	0	0	1	1	0	0	1	0	0	0
Trat1	1	0	1	0	1	0	6	0	0	1
Trappc9	584	404	1425	1347	994	705	204	271	839	961
Trappc8	576	520	898	799	708	670	536	628	588	750
Trappc6b	696	644	1076	979	956	734	691	487	699	845
Trappc6a	648	507	951	1026	748	504	379	378	445	665
Trappc5	564	579	1042	919	825	689	392	234	475	721
Trappc4	439	196	1078	904	1038	560	220	115	535	858
Trappc3	1008	926	1853	1635	1340	1108	717	445	714	1120
Trappc2l	446	398	733	657	533	491	497	315	318	573
Trappc2	61	78	141	124	138	121	72	23	90	124
Trappc13	521	480	826	834	738	512	636	403	504	716
Trappc12	429	316	1005	808	721	539	223	256	459	651
Trappc11	576	675	1114	1024	1019	687	551	683	852	1214
Trappc10	511	530	1160	1180	969	796	452	337	781	1210
Trappc1	459	348	739	597	540	374	407	275	204	438
Trap1	1704	1433	3617	2980	3201	1576	1254	1226	1847	2579
Tram2	66	96	85	82	100	52	99	62	47	73
Tram1	1499	1543	2641	2526	2562	1509	867	684	1655	2137
Trak2	391	366	616	693	685	375	305	256	493	586
Trak1	2777	2597	4932	4206	4129	3475	1896	2499	3236	4596
Traip	114	134	152	170	110	42	72	36	18	40
Trafd1	782	908	1598	1645	1153	948	689	599	825	1148
Traf7	1495	1655	2691	2728	2134	1671	1507	1713	1264	2044
Traf6	288	262	476	396	543	375	279	199	375	526
Traf4	1008	938	1524	1677	1433	1019	464	690	987	1606
Traf3ip3	0	0	0	6	32	0	0	0	0	0
Traf3ip2	492	466	742	850	652	601	646	396	414	718
Traf3ip1	1028	1309	1771	1790	1321	1654	680	709	1359	3542
Traf3	355	422	739	681	625	457	223	209	438	733
Traf2	970	1023	1829	1497	1386	917	427	788	904	1392
Traf1	2100	2351	3301	2669	2740	2881	3521	4437	2106	2858
Tradd	259	240	536	396	441	247	149	213	246	394
Trac	1	0	0	8	0	5	4	0	0	0
Trabd2b	7	0	1	11	1	0	5	8	6	0
Trabd	2207	2026	4062	3551	3044	1713	967	1193	2158	2955
Tra2b	1411	1704	1419	1381	1507	1513	5778	5596	1084	1743
Tra2a	1802	2502	1843	1587	2245	1675	3833	4713	1749	2382
Tpx2	472	636	846	1239	664	131	97	145	143	171
Tpte	3	6	2	0	1	7	0	0	1	6
Tpt1ps6	0	2	6	0	1	2	0	0	1	0
Tpt1ps3	12400	13300	20168	18931	24496	24122	16800	11540	14685	17931
Tpt1	1571	1618	2377	2904	3600	2613	1091	941	2083	2016
Tpst2	477	433	788	748	591	498	330	263	364	549
Tpst1	89	33	210	211	134	170	191	50	78	147
Tprn	304	292	554	558	452	318	97	154	347	523
Tprkb	466	453	712	592	588	425	427	424	338	548
Tprgl	1185	745	1945	1746	1710	1362	1392	522	1125	1606
Tprg	3	1	0	4	5	29	12	0	8	2
Tpra1	821	941	1433	1346	1249	967	1191	1095	859	1249
Tpr	2965	3358	4596	4535	4253	2363	2763	4648	2838	4285
Tppp3	11694	9172	15422	15698	10952	13022	9499	5481	7561	23857
Tppp	126	78	231	278	232	148	30	28	243	267
Tpp2	603	723	786	887	818	575	1007	845	568	856
Tpp1	2392	2621	4781	4316	3644	2785	2180	2423	2590	3164
Tpmt	33	41	23	43	55	22	10	36	11	33
Tpm4	3051	2308	5677	5619	5022	2912	2018	1473	2740	4285
Tpm3rs7	4413	3565	7988	7348	5331	3961	3501	2902	3497	4918
Tpm3	1299	1330	1835	1741	1259	1020	1283	1075	845	1163
Tpm2	149	111	111	103	50	89	295	179	45	51
Tpm1	8567	7383	14443	12103	12978	7417	10088	9160	7421	10365
Tpk1	137	97	348	243	280	151	199	72	166	227
Tpirs11	382	143	717	684	576	342	135	90	339	457
Tpi1	2874	1428	6023	5537	4907	2531	1026	786	2843	3830
Tph2	0	1	2	0	5	0	0	0	2	3
Tpgs2	96	90	179	177	141	103	79	87	69	123
Tpgs1	697	523	1072	1223	839	683	356	232	525	825
Tpd52ps	59	28	131	95	123	70	23	20	79	92
Tpd52l2	1544	1423	2557	2269	1873	1683	1385	973	1157	1931
Tpd52l1	21	50	48	58	38	75	59	17	64	38
Tpd52	1244	995	2205	2144	2243	1536	904	591	1341	1814
Tpcn2	701	762	887	685	679	787	578	689	617	663
Tpcn1	561	508	869	781	622	515	333	536	528	759
Tpbgl	2	8	19	27	23	14	0	19	37	22
Tpbg	24	36	53	95	52	56	30	5	45	59
Tox4	548	436	1102	1037	856	737	316	330	579	897
Tox3	82	70	128	124	178	252	87	66	141	191
Tox2	1	9	11	9	16	13	19	22	16	21
Tox	13	28	57	47	29	24	8	8	41	38
Tor4a	855	556	1941	1820	1528	1134	369	260	983	1301
Tor3a	461	315	883	965	734	606	604	208	395	727
Tor2a	686	688	1183	1110	779	694	631	386	524	773
Tor1b	672	650	1306	1056	1027	749	395	355	857	1006
Tor1aip2	849	632	1406	1428	1157	811	675	345	810	1095
Tor1aip1	447	411	918	808	833	504	601	550	666	792
Tor1a	387	342	744	646	585	473	342	292	387	481
Topors	980	1349	1215	1183	1214	991	1582	3053	1008	1256
Topbp1	779	869	1095	1167	1025	544	448	533	560	700
Topaz1	12	13	15	15	18	24	0	10	22	15
Top3b	1213	1219	1819	1551	1427	1123	1158	1574	949	1759
Top3a	371	289	475	450	421	291	246	350	276	396
Top2b	1060	1010	1360	1290	1443	1088	996	1133	1142	1689
Top2a	1907	2437	2452	3461	1902	554	536	1047	348	610
Top1mt	156	127	158	188	203	51	110	92	110	124
Top1	4974	6367	5366	5546	5891	4281	7575	12099	3858	5505
Tonsl	3286	2744	5154	4831	3828	2862	2265	2234	2299	3345
Tomt	0	5	0	1	0	0	0	6	0	2
Tomm70a	456	287	676	636	642	471	140	206	398	708
Tomm7	149	186	344	239	316	680	318	113	304	390
Tomm6os	12	16	26	27	10	23	2	24	0	18
Tomm5	152	144	251	219	243	183	65	70	165	166
Tomm40l	471	434	993	989	724	417	299	313	388	666
Tomm40	803	976	1355	1463	1108	695	592	670	741	1252
Tomm34	450	483	600	595	645	458	390	623	555	673
Tomm22	410	347	694	610	589	440	346	162	288	475
Tomm20l	4	6	4	3	0	1	1	0	8	0
Tomm20	331	203	481	483	543	323	135	71	349	496
Tom1l2	925	860	1940	1663	1636	1009	727	620	1033	1803
Tom1l1	886	834	1465	1162	1174	1086	520	692	1045	1341
Tom1	55	71	42	45	34	45	112	141	28	63
Tollip	801	729	1662	1715	1625	1111	927	578	962	1337
Togaram2	2057	2338	2647	2571	1669	1955	1312	1988	1661	4601
Togaram1	278	296	418	385	601	446	294	276	519	766
Toe1	377	263	549	516	538	301	135	273	228	425
Tob2	752	610	1127	1166	1093	1019	346	382	961	1089
Tob1	927	1247	1297	1325	1299	1672	928	917	1260	1673
Tnxb	324	340	522	311	509	665	733	744	493	534
Tns4	10	6	2	5	3	7	0	7	6	28
Tns3	2384	2538	3610	3329	2977	3361	1759	1987	2809	5063
Tns2	3233	3095	4327	3601	3753	4292	4032	4180	4158	4810
Tns1	4966	4077	7776	7606	5630	5656	12348	7262	3642	5370
Tnrc6c	759	828	917	823	916	690	893	1715	702	1125
Tnrc6b	1129	1304	1628	1334	1532	1276	2205	3163	1308	1801
Tnrc6a	2053	2537	2305	2131	2266	2214	4233	5805	2059	3281
Tnrc18	1903	2165	2888	2751	2200	2390	2497	2384	2063	2706
Tnr	0	1	1	0	0	4	0	0	0	4
Tnpo3	1430	1754	2126	2087	1947	1383	2253	2851	1263	2007
Tnpo2	639	809	1220	1194	999	898	479	447	705	1155
Tnpo1	365	506	809	831	786	641	265	203	705	874
Tnnt3	0	0	3	1	0	0	0	26	0	0
Tnnt2	3	1	0	0	2	16	5	7	4	3
Tnnt1	1	14	0	16	2	0	1	2	4	2
Tnni3	447	466	274	228	336	401	604	755	245	843
Tnni2	11	5	1	5	4	1	0	12	0	1
Tnni1	8	0	0	3	1	1	0	6	0	2
Tnnc2	2	1	3	1	2	4	12	11	1	6
Tnnc1	6	0	0	0	0	14	0	14	1	7
Tnn	517	461	733	799	663	860	1041	345	492	1375
Tnks2	878	799	1427	1466	1660	1249	726	594	1379	2074
Tnks1bp1	3523	3691	6080	5741	4660	5279	3664	4111	3800	5188
Tnks	57	85	89	91	83	69	144	87	122	152
Tnk2	1738	1545	1982	1966	1627	1079	943	1428	1241	1975
Tnk1	1655	2220	2416	2234	1927	2093	1922	3106	1706	2503
Tnip3	492	447	919	818	642	187	133	243	224	332
Tnip2	473	558	771	554	598	532	589	488	406	659
Tnip1	1437	1121	2658	2113	1784	1307	1188	1321	1106	1637
Tnik	9	3	7	6	1	17	1	5	1	40
Tnfsfm13	17	24	28	29	26	25	0	21	13	9
Tnfsf9	259	328	385	425	376	225	241	306	264	459
Tnfsf18	1	11	0	0	1	9	0	11	4	2
Tnfsf15	143	216	188	209	141	44	186	331	61	126
Tnfsf14	8	1	2	9	6	1	4	1	4	2
Tnfsf13os	135	194	544	429	519	271	143	116	188	262
Tnfsf13b	15	10	21	18	9	14	1	50	1	9
Tnfsf13	229	107	529	434	488	267	88	46	187	262
Tnfsf12	61	56	78	125	77	139	122	112	89	109
Tnfsf10	47	99	175	194	241	81	27	39	121	174
Tnfrsf9	967	761	3009	2416	1783	493	274	108	782	1203
Tnfrsf8	18	14	16	19	35	41	0	2	10	15
Tnfrsf4	11	14	26	34	29	12	50	30	17	37
Tnfrsf26	0	0	2	13	4	1	0	0	1	0
Tnfrsf25	56	82	66	96	98	47	54	153	49	124
Tnfrsf23	82	78	79	66	37	52	61	153	48	70
Tnfrsf22	13	3	2	11	1	0	0	6	0	7
Tnfrsf21	259	254	566	624	444	912	131	145	413	683
Tnfrsf1b	357	296	1108	879	737	499	120	175	406	694
Tnfrsf1a	1917	1336	3515	3477	2301	1424	888	755	1540	2153
Tnfrsf19	27	1	18	25	37	56	0	27	28	45
Tnfrsf18	47	28	46	65	41	15	6	1	12	34
Tnfrsf14	139	123	151	168	156	72	98	101	102	130
Tnfrsf13c	0	0	0	5	16	3	1	2	0	0
Tnfrsf12a	538	529	526	493	633	557	1435	908	410	542
Tnfrsf11b	1	9	26	13	57	3	17	1	18	14
Tnfrsf11a	375	494	1011	786	807	390	312	289	363	639
Tnfrsf10b	58	75	88	109	64	77	23	27	50	85
Tnfaip8l3	52	65	57	75	32	71	45	28	74	77
Tnfaip8l2	2	0	0	6	4	9	23	0	0	0
Tnfaip8l1	181	102	261	258	142	52	3	32	76	116
Tnfaip8	188	156	277	310	339	285	179	92	186	420
Tnfaip3	575	642	1440	1212	1421	842	667	533	1022	1141
Tnfaip2	220	365	1054	1010	710	461	198	248	243	827
Tnfaip1	4569	4837	8029	7073	6966	4668	3854	4630	4518	5934
Tnf	20	36	75	59	53	49	23	32	12	27
Tnc	18	22	41	20	28	18	19	12	20	33
Tmx4	199	178	350	331	308	293	123	242	239	333
Tmx3	422	540	450	490	606	512	531	361	427	615
Tmx2	359	271	645	587	558	285	264	89	287	478
Tmx1	348	339	741	662	695	606	276	162	493	701
Tmub2	914	826	1581	1515	1269	830	471	511	719	1180
Tmub1	345	207	453	392	418	305	191	155	268	407
Tmtc4	85	85	120	144	107	85	46	31	72	112
Tmtc3	168	214	212	216	229	334	200	201	188	277
Tmtc2	143	150	170	191	239	154	72	145	189	131
Tmtc1	4	6	18	8	0	12	14	16	6	18
Tmsb4x	29582	24926	33000	30189	36349	26305	42047	25332	19255	24034
Tmsb15b1	4	0	1	0	0	1	1	3	0	1
Tmsb10	285	450	343	275	237	299	517	760	137	273
Tmprss9	4	0	17	3	0	1	6	8	2	17
Tmprss6	6	4	7	1	11	0	0	0	0	10
Tmprss4	2729	2489	4438	4258	3392	1864	1007	1548	1685	2838
Tmprss3	2	0	6	0	7	0	0	0	0	4
Tmprss2	2045	2020	3435	3281	2725	2363	1836	1656	2180	3628
Tmprss13	48	2	60	34	34	108	10	15	27	68
Tmprss11g	1	1	1	0	0	0	0	4	0	1
Tmppe	277	355	357	320	269	278	266	265	252	387
Tmpo	1737	2028	2659	2890	2572	1504	1066	1151	1281	1784
Tmod4	133	171	131	128	103	113	144	263	92	172
Tmod3	934	734	1828	1588	1682	1117	1106	750	1397	1483
Tmod2	0	4	10	5	1	1	0	6	1	5
Tmod1	712	752	765	688	1045	1203	2699	1632	795	970
Tmlhe	74	48	129	129	140	63	42	49	95	127
Tmigd3	37	53	102	69	55	36	18	2	22	38
Tmie	242	289	478	397	358	368	208	379	219	356
Tmf1	1043	1449	1267	1196	1297	689	1360	2490	997	1318
Tmem9b	696	401	994	959	959	768	499	175	481	792
Tmem98	1233	701	2119	1987	1508	981	284	222	982	1368
Tmem97	753	586	1469	1367	1137	756	394	342	644	897
Tmem95	5	23	14	9	7	23	0	9	8	19
Tmem94	2563	2848	4582	4327	3454	2851	2036	2723	2642	4308
Tmem91	11	11	12	10	7	8	1	24	6	6
Tmem9	960	514	1708	1561	1303	864	300	239	918	1021
Tmem8b	220	196	329	237	219	197	234	190	269	266
Tmem88b	9	14	17	18	20	3	0	0	15	25
Tmem88	190	124	210	199	162	102	116	101	109	117
Tmem87b	319	414	526	490	466	380	400	476	566	575
Tmem87a	767	732	975	1034	1005	911	526	655	736	1027
Tmem86b	141	128	148	115	121	111	61	130	96	148
Tmem86a	91	80	160	161	125	218	35	103	96	186
Tmem82	296	230	527	443	335	240	146	201	256	295
Tmem81	84	109	132	143	198	79	113	149	97	155
Tmem80	358	253	443	461	415	315	202	275	274	508
Tmem8	1592	1154	2615	2120	2653	1908	1270	1697	1878	2525
Tmem79	416	351	915	877	612	421	244	182	460	513
Tmem71	4	18	26	21	26	14	4	8	14	31
Tmem70	186	130	324	324	304	304	152	68	220	299
Tmem69	108	117	210	189	231	129	149	60	96	182
Tmem68	74	58	104	101	119	123	110	21	108	170
Tmem67	215	178	347	406	314	302	183	154	291	626
Tmem65	197	138	280	345	291	227	279	155	227	314
Tmem64	133	95	277	243	287	309	129	86	208	372
Tmem63b	1873	1729	2963	3004	2466	2384	2498	1828	2113	2695
Tmem63a	1842	1372	3302	3117	2623	2154	820	965	1792	2840
Tmem62	344	370	610	626	558	499	468	624	514	638
Tmem60	114	126	214	245	222	132	152	105	132	215
Tmem59l	136	144	215	189	138	105	144	122	89	122
Tmem59	4040	2634	7842	6995	7476	5449	2701	1325	4403	6396
Tmem57	792	964	1346	1088	1349	1079	1111	1489	1144	1513
Tmem56	367	475	573	594	639	537	184	284	445	475
Tmem55b	770	677	1103	1168	1000	697	461	465	597	910
Tmem55a	310	250	484	471	512	334	285	226	340	478
Tmem54	139	93	260	286	208	69	52	42	84	114
Tmem53	146	142	362	278	273	193	60	117	160	356
Tmem52	56	49	59	36	34	30	4	38	18	92
Tmem50b	3319	2801	5574	5444	5201	4294	1813	1518	3288	4475
Tmem50a	1259	913	2027	1905	2098	1704	1161	876	1259	1786
Tmem5	309	247	454	441	454	411	324	324	255	373
Tmem47	10	10	18	20	15	14	0	15	18	21
Tmem45b	6	0	3	5	4	8	0	0	7	2
Tmem44	86	57	119	83	96	107	20	96	63	166
Tmem43	936	759	1736	1532	1283	1137	1456	656	1017	1412
Tmem42	656	306	1263	951	981	643	345	466	840	978
Tmem41b	385	289	543	435	522	356	368	238	279	528
Tmem41a	229	143	348	295	330	318	256	123	183	302
Tmem40	17	26	25	55	48	39	14	15	30	18
Tmem39b	102	169	227	219	204	153	121	124	127	191
Tmem39a	467	555	920	881	667	415	333	378	449	665
Tmem38b	572	459	924	796	851	567	414	236	454	588
Tmem38a	138	135	301	297	199	221	129	81	133	328
Tmem37	541	347	616	783	593	423	904	162	241	394
Tmem35b	101	90	235	191	213	170	66	32	81	230
Tmem35a	13	7	22	32	22	5	0	0	4	33
Tmem33	657	530	1026	934	1026	730	480	207	563	1149
Tmem30c	9	4	0	0	3	0	1	15	4	2
Tmem30b	653	411	1283	1105	1286	842	309	204	1019	1213
Tmem30a	2743	2617	3558	3649	3656	2101	2348	2036	2397	3166
Tmem29	94	130	178	145	198	164	146	152	84	235
Tmem28	260	199	530	388	383	363	139	128	284	411
Tmem269	6	0	1	1	0	1	0	0	0	4
Tmem268	566	544	896	963	649	507	270	320	671	653
Tmem267	5	5	11	11	24	4	1	0	14	13
Tmem266	39	12	10	7	15	1	16	10	46	63
Tmem263	139	182	195	276	226	169	174	80	141	150
Tmem262	1	0	0	0	4	0	0	0	4	5
Tmem260	168	203	327	323	328	226	136	145	266	425
Tmem259	3209	2983	4094	4191	3377	2718	2877	3631	2920	3654
Tmem258	308	436	597	473	426	558	467	303	255	474
Tmem256	327	279	456	374	346	412	226	132	193	294
Tmem255a	4	1	1	3	13	18	10	0	7	3
Tmem253	4	11	16	26	25	9	4	24	10	10
Tmem251	120	135	228	198	221	109	209	102	121	147
Tmem250ps	1216	991	2332	1991	1931	1298	806	626	1362	1831
Tmem25	114	167	211	164	146	157	100	240	107	160
Tmem248	1355	1164	2400	2309	2405	1359	801	488	1556	2190
Tmem246	406	329	770	750	576	598	280	195	484	713
Tmem245	1457	1841	1495	1503	1964	1737	2463	3233	1838	2338
Tmem243	4275	3993	5986	5268	5403	3298	3587	2637	4208	4171
Tmem242	686	445	1259	1032	1032	702	416	238	496	778
Tmem241	53	48	99	76	91	61	17	23	65	79
Tmem240	24	41	36	29	39	15	1	14	31	63
Tmem238	570	360	840	905	761	498	332	252	544	621
Tmem237	171	193	256	355	398	218	170	149	242	302
Tmem236	0	1	0	4	1	0	0	0	0	1
Tmem234	2822	3159	3845	3541	2914	2590	3622	4566	2099	3037
Tmem232	121	85	202	211	204	199	62	42	182	425
Tmem231	274	205	596	617	473	399	151	139	378	916
Tmem230	264	228	499	442	443	407	211	180	239	420
Tmem229b	24	10	32	50	24	7	0	9	8	37
Tmem222	453	376	874	838	844	441	409	363	434	749
Tmem221	4	1	18	12	9	5	0	1	10	12
Tmem220	154	152	341	282	356	193	158	82	166	418
Tmem219	436	340	749	589	589	491	152	146	314	547
Tmem218	64	56	188	181	181	102	44	15	107	155
Tmem216	178	160	400	319	355	218	150	29	196	443
Tmem214	1732	1871	3492	3079	2366	1724	1344	1398	1645	2127
Tmem213	92	80	172	86	148	79	21	51	84	104
Tmem212	690	641	1075	1118	928	1465	436	313	691	2145
Tmem209	162	181	497	462	412	230	171	91	223	424
Tmem208	647	505	919	1073	877	511	283	333	506	797
Tmem206	70	119	171	206	147	151	29	69	86	120
Tmem205	835	792	1531	1442	1217	1343	894	407	864	1119
Tmem204	0	6	6	1	21	12	0	4	0	0
Tmem203	180	131	298	265	269	198	217	126	227	265
Tmem202	8	17	12	31	6	20	10	6	7	22
Tmem201	355	300	694	572	527	412	153	157	364	538
Tmem200b	3	17	23	34	22	20	25	12	32	32
Tmem2	151	131	200	273	246	210	138	186	219	303
Tmem199	360	293	549	517	380	283	151	178	298	459
Tmem198b	141	89	235	209	229	201	56	110	150	176
Tmem198	201	196	192	178	192	195	104	154	212	263
Tmem192	171	71	376	326	389	235	116	50	250	227
Tmem191c	57	55	42	45	51	47	45	91	22	84
Tmem19	429	259	797	742	656	460	233	215	403	575
Tmem189	733	767	1313	1371	1095	874	925	583	671	991
Tmem186	133	219	301	316	275	203	95	115	190	282
Tmem185b	150	124	256	287	167	174	83	107	103	244
Tmem185a	239	264	508	502	405	381	136	202	363	440
Tmem184c	112	138	182	232	164	113	138	107	72	139
Tmem184b	1218	1298	2609	2390	1929	1287	795	785	1379	1918
Tmem184a	998	1039	1820	1648	1384	1267	756	633	1042	1534
Tmem183a	915	925	1273	1336	1402	884	720	768	742	1023
Tmem181cps	17	28	21	23	46	19	63	36	23	40
Tmem181bps	194	299	255	204	231	315	200	286	180	376
Tmem181a	63	81	78	75	90	89	71	80	75	151
Tmem18	186	173	397	315	399	252	169	127	228	344
Tmem178b	1	6	13	5	3	27	6	0	12	25
Tmem178	90	68	160	101	179	90	51	78	149	140
Tmem177	121	96	223	179	142	72	28	19	50	142
Tmem176b	13985	8780	31954	27899	23733	12440	5905	3639	9638	16534
Tmem176a	9051	6384	20071	17504	15270	8488	4207	3097	6781	11832
Tmem175	339	362	704	698	553	450	288	274	364	682
Tmem173	621	559	1421	1322	782	486	236	240	546	647
Tmem171	259	207	575	626	385	132	164	192	116	232
Tmem170b	250	327	382	386	400	432	142	156	219	303
Tmem170	53	31	91	108	95	84	10	38	50	89
Tmem17	9	12	14	36	22	40	7	1	18	70
Tmem168	206	175	458	372	457	308	143	106	252	397
Tmem167b	1460	1051	2365	2099	2031	1417	1127	787	1269	1855
Tmem167	408	463	662	654	661	316	409	441	350	487
Tmem165	742	611	1456	1370	1386	946	433	251	675	986
Tmem164	3248	2603	5458	4974	5437	3448	1587	2331	3823	4273
Tmem163	1602	1247	2494	2205	2381	1148	751	839	1833	1777
Tmem161b	142	155	161	182	200	162	214	254	143	190
Tmem161a	591	541	892	823	709	473	536	450	447	797
Tmem160	338	153	485	469	436	328	222	104	250	358
Tmem159	680	414	1508	1265	1129	972	390	356	793	904
Tmem158	55	20	91	75	78	112	58	28	58	150
Tmem154	407	310	767	778	572	520	361	398	441	599
Tmem151b	0	1	0	0	1	0	0	5	0	6
Tmem151a	14	16	36	77	33	59	196	66	20	18
Tmem150c	27	15	57	63	48	36	25	25	64	136
Tmem150b	35	29	80	86	37	29	5	25	22	35
Tmem14c	1173	936	1917	2020	1600	1147	533	329	800	1232
Tmem14a	26	46	72	68	82	70	51	14	43	73
Tmem147os	29	60	72	74	54	63	10	44	32	78
Tmem147	642	448	1121	1164	1061	765	361	194	581	777
Tmem145	4	1	4	0	0	0	0	4	1	0
Tmem144	43	22	49	64	44	35	75	22	57	63
Tmem143	204	156	378	343	255	235	72	68	172	245
Tmem141	177	154	388	279	358	216	120	104	179	233
Tmem140	274	186	404	447	328	528	798	256	132	247
Tmem139	229	147	300	242	303	182	122	93	273	242
Tmem138	102	125	192	228	196	138	53	53	111	228
Tmem136	0	0	1	2	0	0	0	0	0	4
Tmem135	494	426	744	737	793	514	545	331	547	795
Tmem132d	473	340	982	771	817	584	144	203	610	617
Tmem132c	95	62	271	190	132	111	121	81	82	121
Tmem132b	2	2	4	3	4	0	0	1	1	6
Tmem132a	490	454	927	849	669	560	154	310	497	763
Tmem131l	604	598	827	729	773	757	397	860	609	956
Tmem131	831	682	1542	1478	1397	913	433	532	1064	1482
Tmem130	2	5	2	1	1	2	6	14	1	2
Tmem129	558	523	866	817	648	511	343	238	330	622
Tmem128	185	153	409	451	402	214	271	81	264	320
Tmem127	839	650	1645	1480	1446	795	588	443	847	1447
Tmem126b	363	232	582	573	479	256	229	131	312	438
Tmem126a	128	115	204	191	204	126	146	145	101	140
Tmem125	388	291	848	738	718	320	119	204	412	733
Tmem123	1266	1200	2071	2203	2311	1447	1189	544	1442	1959
Tmem121	4	5	5	6	9	9	0	0	0	15
Tmem120b	121	133	153	157	116	68	158	100	65	98
Tmem120a	199	142	279	288	264	216	163	86	165	188
Tmem119	6	10	26	18	16	49	0	22	1	30
Tmem117	7	0	15	4	21	17	23	14	5	30
Tmem116	770	578	1353	1164	1062	682	578	594	815	866
Tmem115	685	514	1320	1308	829	884	247	255	599	960
Tmem110	1918	1763	3234	2929	2933	1690	1075	1357	2322	2257
Tmem11	646	687	1179	1089	904	669	654	654	660	806
Tmem109	1664	1152	3481	3426	2758	1944	597	454	1637	2864
Tmem108	8	42	49	76	59	90	87	54	30	77
Tmem107	591	560	1018	1046	912	835	179	174	559	1378
Tmem106c	773	663	1160	1190	982	837	713	548	518	908
Tmem106b	414	327	662	663	738	609	564	252	506	774
Tmem106a	323	199	475	455	381	253	315	154	226	414
Tmem104	418	249	574	560	508	322	131	181	322	468
Tmem102	392	341	726	778	649	415	217	210	394	515
Tmem101	234	235	398	362	334	253	176	87	170	310
Tmem100	0	1	1	4	7	8	0	8	1	1
Tmeff1	62	79	124	93	120	98	107	84	102	143
Tmed9	2933	2718	4988	4667	3635	2470	1365	1158	2085	3134
Tmed8	79	118	191	193	239	184	147	74	147	244
Tmed7	835	700	1141	1157	1218	1000	1246	547	874	1303
Tmed6	35	43	86	48	47	37	24	11	47	38
Tmed5	218	242	329	295	312	205	221	244	191	246
Tmed4	1145	854	2152	1991	1872	1663	706	541	1106	1518
Tmed3	1219	734	2593	2257	2190	1241	401	274	1185	1681
Tmed2	509	490	794	738	738	665	598	436	400	611
Tmed10	2027	1876	3726	3707	3235	2493	1542	1090	2169	3036
Tmed1	395	209	593	634	479	413	188	120	354	495
Tmco6	596	538	1060	964	814	629	408	546	446	855
Tmco4	839	704	1576	1528	1006	826	726	757	661	925
Tmco3	461	489	1049	925	884	689	248	178	709	1027
Tmco1	750	571	1355	1172	1372	945	662	669	714	1106
Tmcc3	322	318	570	419	502	481	741	582	444	814
Tmcc2	67	22	67	66	46	122	179	38	46	87
Tmcc1	488	657	557	536	564	470	841	1257	487	725
Tmc8	12	42	19	41	44	10	39	35	21	42
Tmc7	31	56	56	39	42	83	22	46	40	61
Tmc6	762	715	1000	852	716	710	698	844	575	890
Tmc5	231	134	242	290	181	232	55	151	130	461
Tmc4	8022	6856	14289	12965	10942	6784	5261	7080	6316	9457
Tmc3	0	9	10	17	12	14	0	1	31	10
Tmbim6	30742	18231	54635	50045	46503	33892	14955	10067	30846	40021
Tmbim4	612	408	1019	954	872	836	519	278	475	739
Tmbim1	1446	982	2807	2369	2516	1848	965	678	1672	2242
Tma7ps	487	549	561	520	465	516	779	486	265	430
Tma7	288	256	275	274	251	211	400	287	92	167
Tma16	60	48	93	88	62	60	22	97	41	68
Tm9sf4	1337	1080	2783	2900	2227	1508	702	670	1376	2156
Tm9sf3	1952	1260	4049	3631	4473	2314	1231	725	2958	4086
Tm9sf2	1842	1160	3524	3291	3645	2066	1265	658	2385	3337
[truncated: 17,652 more rows]
