# Supplementary material for: A transcriptomics-guided drug target discovery strategy identifies receptor ligands for lung regeneration
Source: Sci Adv. 2022 Mar 23;8(12):eabj9949. doi: 10.1126/sciadv.abj9949 (PMC8942365; doi:10.1126/sciadv.abj9949)
Supplement: Supplementary file 3 — Datasets S1 to S3 [file sciadv.abj9949_datasets_s1_to_s3.zip › sciadv.abj9949_dataset_s3.xlsx]

## Sheet: Sheet1
Genesymbol	CS1	CS2	CS3	CS4	ILO1	ILO2	ILO3	ILO4	ILO5	ILO6
Zzz3	398	370	488	429	725	180	240	990	669	480
Zzef1	1087	1361	1512	1250	1794	1011	1034	2369	1368	989
Zyx	643	479	1074	1140	1284	175	180	1547	639	645
Zyg11b	227	188	398	413	376	17	86	634	457	313
Zxdc	327	272	603	611	518	12	121	955	367	379
Zxdb	64	25	68	78	130	43	4	154	117	125
Zwint	643	451	1289	1210	1117	301	256	1797	1308	736
Zwilch	210	347	295	349	326	188	103	227	116	155
Zw10	214	204	460	514	310	123	194	753	454	368
Zufsp	114	171	150	162	175	109	168	317	138	127
Zswim9	181	156	344	278	269	38	95	402	279	146
Zswim8	2172	2800	4111	3812	4236	1195	2068	5160	2343	2236
Zswim7	36	53	61	78	113	43	37	123	25	26
Zswim6	298	357	370	369	655	577	380	758	533	326
Zswim5	52	71	123	120	96	7	18	190	90	91
Zswim4	311	373	767	647	586	73	226	856	392	372
Zswim3	88	122	186	171	125	21	57	187	75	126
Zswim1	147	104	297	282	219	6	6	365	162	221
Zscan30	3	0	8	7	15	0	0	25	1	1
Zscan29	383	450	606	571	760	124	136	902	379	343
Zscan26	681	1197	1074	986	1660	663	923	2082	1225	835
Zscan25	105	105	316	253	189	25	36	390	205	352
Zscan22	147	102	270	227	246	24	69	398	141	165
Zscan21	344	330	534	457	599	174	352	797	389	296
Zscan20	48	46	135	127	110	45	46	128	91	33
Zscan2	177	223	339	327	380	84	255	387	208	158
Zscan18	24	46	24	27	30	18	20	66	38	4
Zscan12	125	113	195	133	144	61	28	200	104	84
Zscan10	0	1	1	2	1	0	0	0	8	0
Zrsr2	878	978	1181	950	1314	1188	1431	1401	1038	782
Zrsr1	590	697	732	727	1077	775	1348	1402	580	514
Zranb3	105	111	175	202	95	45	22	162	142	90
Zranb2	574	743	907	781	1115	954	1018	1490	814	660
Zranb1	872	1004	1034	989	1277	808	1059	1587	910	643
Zpr1	449	398	738	676	641	279	359	937	665	419
Zpbp2	0	0	8	1	3	0	0	2	2	8
Zpbp	8	6	4	1	18	0	0	11	16	0
Znrf3	272	292	314	296	370	100	93	613	254	199
Znrf2	278	311	487	470	672	141	109	1113	596	353
Znrf1	1296	1698	1855	1595	2224	1139	1364	2314	1347	1302
Znrd1as	204	268	272	300	334	64	154	421	163	216
Znrd1	180	191	358	310	318	123	186	613	226	149
Znhit6	142	167	264	161	180	80	125	348	140	145
Znhit3	157	90	202	217	273	59	98	292	96	101
Znhit2	414	279	644	718	680	100	112	821	272	409
Znhit1	938	783	1241	1236	1501	246	472	1527	668	641
Znfx1	908	887	1823	2032	2050	337	489	2632	1373	1552
Znf41ps	7	2	6	1	14	16	0	4	6	4
Zmynd8	996	1131	1421	1490	1892	668	831	2096	1023	1093
Zmynd19	339	393	602	598	534	97	136	880	390	472
Zmynd15	219	279	261	207	388	184	246	394	246	214
Zmynd12	90	106	144	122	134	23	40	166	121	66
Zmynd11	1082	1568	1856	1755	2199	615	797	3021	1647	1383
Zmynd10	943	993	1393	1470	1406	427	486	1938	1112	671
Zmym6	140	227	166	163	386	173	166	388	256	168
Zmym5	550	647	549	523	927	366	535	1209	703	525
Zmym4	279	267	501	341	612	108	160	750	495	436
Zmym3	859	967	1381	1231	1470	544	716	1972	1030	879
Zmym2	328	427	463	454	765	277	252	1090	727	431
Zmym1	55	62	132	123	132	13	71	218	179	114
Zmpste24	673	449	1465	1270	1258	253	363	2452	1451	1136
Zmiz2	1483	1631	2917	2805	2553	488	1002	3582	1680	1804
Zmiz1os1	4	7	15	7	2	0	1	16	0	17
Zmiz1	1058	1203	2077	1759	2459	489	970	3255	1795	1599
Zmat5	259	252	363	373	429	37	100	438	225	185
Zmat4	10	14	21	5	25	7	39	29	25	0
Zmat3	138	133	250	306	237	103	90	501	299	170
Zmat2	1374	1192	2155	2049	2234	670	552	2884	1373	1429
Zmat1	189	265	183	191	311	359	501	342	201	156
Zkscan8	152	204	232	231	350	91	118	391	242	160
Zkscan7	56	113	79	103	221	43	24	281	160	100
Zkscan6	253	319	447	424	464	134	131	744	335	241
Zkscan5	191	139	319	273	264	107	78	393	243	142
Zkscan4	25	20	32	37	40	43	18	62	19	23
Zkscan3	778	1024	1147	1065	1536	654	705	1995	1153	794
Zkscan2	0	0	0	1	0	0	0	1	0	0
Zkscan17	674	563	1387	1178	1256	214	215	1815	987	701
Zkscan14	104	92	254	231	231	65	113	327	161	119
Zkscan1	249	297	393	411	566	159	143	694	471	369
Zim1	0	0	0	5	0	20	0	0	0	0
Zik1	0	0	0	6	6	19	0	0	4	3
Zic5	0	0	4	2	4	0	0	1	0	1
Zhx3	238	262	638	552	517	88	119	949	393	427
Zhx2	400	339	910	845	896	74	75	1436	730	865
Zgrf1	166	307	163	175	206	345	92	172	160	102
Zgpat	685	668	1140	1008	1460	89	162	1635	773	654
Zglp1	6	11	7	8	10	26	30	17	10	10
Zg16	2	1	0	3	2	0	0	0	0	0
Zfyve9	239	244	498	438	505	92	110	767	334	250
Zfyve28	23	26	29	23	26	1	9	25	18	3
Zfyve27	875	858	1450	1290	1670	414	377	2003	1170	883
Zfyve26	419	397	796	456	775	268	282	746	383	345
Zfyve21	496	314	821	817	913	224	236	1372	485	525
Zfyve19	566	576	787	834	905	527	496	1001	572	490
Zfyve16	126	196	204	257	295	126	131	565	241	274
Zfyve1	440	393	1013	816	899	192	274	1237	540	527
Zfx	295	304	342	403	597	87	149	786	547	424
Zfr2	152	151	213	219	332	77	78	362	183	108
Zfr	599	644	824	692	1098	751	917	1712	977	923
Zfpm2	0	0	1	0	0	0	0	3	10	0
Zfpm1	336	300	520	481	448	97	84	698	295	193
Zfpl1	529	395	768	762	714	134	224	902	473	444
Zfp995	91	90	137	98	141	110	148	176	97	84
Zfp994	46	52	45	58	72	30	39	108	45	62
Zfp991	1	10	6	11	20	1	0	12	0	14
Zfp984	136	100	175	174	241	65	44	272	99	120
Zfp983	59	97	77	75	92	74	37	145	103	77
Zfp977	3	8	2	0	8	17	0	8	0	0
Zfp976	71	76	150	91	199	65	100	154	99	48
Zfp975	53	72	63	51	110	0	59	118	70	29
Zfp974	31	58	95	73	94	6	16	141	69	47
Zfp972	2	0	1	7	7	0	0	12	0	0
Zfp971	6	9	9	22	5	1	9	26	12	15
Zfp970	85	116	96	140	314	28	28	192	119	128
Zfp97	29	38	26	44	63	17	6	69	30	25
Zfp964	31	27	40	52	53	0	0	91	54	6
Zfp963	64	50	93	56	69	15	87	146	59	53
Zfp961	52	64	116	127	99	7	76	230	87	134
Zfp960	8	11	15	9	15	34	0	28	6	7
Zfp959	80	114	120	108	195	51	89	250	106	139
Zfp958	67	69	64	70	93	40	25	106	71	52
Zfp957	0	0	0	0	0	16	7	0	0	0
Zfp956	237	287	351	294	422	145	170	484	247	144
Zfp955b	23	45	50	55	79	4	1	127	52	45
Zfp955a	11	22	20	27	50	0	16	65	28	34
Zfp954	198	184	265	207	347	147	185	377	254	142
Zfp953	23	9	29	29	46	0	2	62	43	16
Zfp952	125	147	290	185	321	50	79	407	192	179
Zfp951	3	14	19	3	12	0	11	19	10	11
Zfp950	240	336	215	235	375	437	338	332	223	214
Zfp949	196	188	360	265	299	25	40	393	221	190
Zfp948	192	308	167	227	301	223	192	345	173	133
Zfp947	6	26	30	34	36	8	17	31	12	20
Zfp946	106	192	167	194	209	65	47	334	230	141
Zfp945	62	74	67	68	139	90	23	129	88	70
Zfp944	73	80	90	63	146	20	20	131	34	31
Zfp943	119	167	194	155	220	85	42	335	169	103
Zfp942	109	119	137	121	235	143	84	259	132	109
Zfp941	1	0	9	9	6	23	0	4	1	32
Zfp940	13	8	16	4	12	3	1	22	17	0
Zfp94	80	97	150	133	168	0	47	237	131	66
Zfp939	19	25	37	18	33	26	15	47	1	43
Zfp938	61	61	79	96	94	44	17	174	75	29
Zfp937	42	53	53	63	59	56	39	106	42	61
Zfp935	40	36	60	14	39	4	2	53	34	39
Zfp934	18	37	23	15	43	32	16	54	17	32
Zfp933	99	99	84	144	148	70	43	161	113	106
Zfp932	82	61	83	69	97	41	69	178	106	94
Zfp931	9	51	40	64	55	35	19	71	9	46
Zfp930	35	47	56	84	70	0	0	117	70	106
Zfp93	106	89	196	138	211	24	44	259	103	67
Zfp92	9	2	11	5	11	0	0	15	13	0
Zfp91	2428	3097	3139	3265	4225	3314	2989	4689	2593	2221
Zfp90	160	136	151	97	113	55	159	167	146	71
Zfp9	15	34	35	31	23	32	56	46	22	13
Zfp882	18	38	51	38	74	24	33	93	24	23
Zfp879	12	8	29	30	39	0	26	62	6	27
Zfp874b	33	25	39	37	62	17	6	95	29	33
Zfp874a	24	14	38	39	41	2	9	118	35	32
Zfp873	42	94	105	102	118	30	36	131	107	41
Zfp872	5	11	14	7	14	0	6	37	2	35
Zfp871	58	73	74	36	46	23	34	92	65	22
Zfp870	40	52	146	107	141	20	18	155	74	36
Zfp87	62	76	146	122	125	30	93	193	170	63
Zfp869	112	155	240	185	255	35	30	439	213	185
Zfp868	511	764	556	578	1008	429	503	1104	637	441
Zfp867	38	43	109	86	95	66	14	190	88	59
Zfp866	129	175	273	244	279	17	48	416	238	162
Zfp865	680	824	1235	1131	1246	522	456	1540	696	906
Zfp862ps	251	198	429	381	304	156	150	487	285	377
Zfp85os	10	6	7	27	21	0	4	22	30	20
Zfp850	41	41	43	42	43	20	10	93	56	10
Zfp85	41	49	55	79	135	40	71	158	81	59
Zfp846	78	93	149	122	180	45	41	222	106	88
Zfp84	120	141	169	145	222	145	124	264	103	100
Zfp839	212	307	335	231	419	157	188	474	347	210
Zfp830	250	244	320	255	462	132	158	552	280	352
Zfp827	515	614	666	445	825	714	661	995	485	353
Zfp825	63	79	111	91	96	10	6	134	58	30
Zfp821	242	209	285	248	290	219	227	417	287	91
Zfp820	79	78	110	111	162	136	89	177	107	58
Zfp819	12	2	8	13	10	1	8	2	0	5
Zfp811	10	9	11	3	35	72	12	28	7	12
Zfp810	215	203	303	290	414	117	171	566	387	185
Zfp81	63	114	111	100	165	52	72	184	143	80
Zfp809	776	801	859	881	1599	645	884	1370	792	596
Zfp808	21	65	33	26	43	85	62	75	58	9
Zfp800	61	140	102	126	207	49	114	305	101	202
Zfp799	63	95	112	95	177	26	44	181	89	68
Zfp791	29	46	39	42	63	17	49	86	29	37
Zfp790	96	129	171	172	218	96	116	413	180	168
Zfp788	130	200	150	163	308	68	129	325	153	200
Zfp787	489	388	1014	834	990	202	246	1185	501	579
Zfp786	4	7	9	5	4	7	14	11	8	17
Zfp784	184	143	245	217	256	2	109	323	189	187
Zfp783	69	72	139	99	164	57	41	179	70	135
Zfp780b	81	146	178	147	188	333	138	235	140	120
Zfp78	13	43	28	38	50	32	27	50	6	36
Zfp777	731	740	1151	1088	1213	224	591	1617	937	666
Zfp775	84	60	125	97	112	13	40	239	109	119
Zfp773	4	10	9	13	17	0	0	23	14	8
Zfp772	83	78	96	76	99	43	49	157	157	37
Zfp771	194	145	374	403	398	19	66	529	181	289
Zfp770	71	88	74	65	104	45	57	123	61	65
Zfp768	515	400	861	874	918	58	118	1371	686	509
Zfp764	120	113	176	179	225	57	43	364	139	132
Zfp763	64	79	69	81	125	33	39	123	95	71
Zfp760	38	63	58	57	96	104	104	104	63	22
Zfp759	36	26	62	107	89	18	44	92	97	22
Zfp758	29	70	69	56	136	2	29	137	89	96
Zfp750	144	164	286	353	210	89	87	383	352	171
Zfp748	61	37	66	89	92	52	28	128	68	96
Zfp747	74	117	235	215	208	64	24	299	183	149
Zfp746	410	385	953	819	993	208	188	1501	593	646
Zfp740	1644	1518	2312	2211	2719	695	412	3583	2059	1649
Zfp74	142	284	158	179	329	167	162	335	221	153
Zfp738	44	79	90	92	113	26	42	128	78	81
Zfp729b	91	73	170	160	222	85	90	276	160	147
Zfp729a	74	59	95	80	98	23	21	173	90	95
Zfp72	17	23	27	26	38	5	14	31	15	14
Zfp719	97	72	140	135	203	102	105	253	177	144
Zfp715	126	165	119	156	285	48	96	313	213	222
Zfp712	9	8	40	30	51	0	0	70	22	12
Zfp711	6	45	27	26	28	57	6	44	36	32
Zfp710	808	1023	1495	1449	1782	492	655	1940	892	877
Zfp709	23	18	63	37	49	16	5	94	73	35
Zfp707	367	394	527	438	582	273	229	745	329	367
Zfp706	1241	884	2364	2126	2671	467	460	3669	1766	1572
Zfp704	1162	1556	1769	1604	2374	984	997	2743	1697	1051
Zfp703	560	372	857	869	942	257	308	1245	578	434
Zfp7	685	862	1111	1068	1365	354	543	1702	768	754
Zfp697	35	23	36	31	41	31	11	56	30	18
Zfp692	695	871	677	662	810	500	883	724	613	397
Zfp691	96	129	127	116	162	35	12	211	127	91
Zfp69	42	37	42	29	41	41	44	69	24	28
Zfp689	62	67	129	98	70	1	64	194	56	73
Zfp688	197	262	342	288	382	92	136	383	277	256
Zfp687	794	814	1653	1506	1329	246	395	1621	960	1064
Zfp68	279	259	420	433	534	113	178	859	448	349
Zfp677	27	37	51	45	58	1	7	87	53	10
Zfp672	210	170	397	401	365	43	119	568	334	325
Zfp668	120	161	180	215	200	75	146	214	174	113
Zfp667	62	48	87	95	118	0	0	155	131	84
Zfp664	797	627	1671	1357	1296	244	189	2406	1948	1173
Zfp661	68	80	98	95	124	52	92	144	64	57
Zfp658	41	53	67	73	78	72	25	117	59	8
Zfp655	193	275	365	373	455	35	117	697	430	320
Zfp654	159	233	234	231	462	181	187	559	317	244
Zfp653	461	525	607	600	654	291	381	717	409	438
Zfp652	642	529	1170	1202	1234	252	237	2064	1184	1073
Zfp651	586	501	897	699	676	219	297	1028	577	455
Zfp65	108	83	134	144	217	184	104	294	139	54
Zfp647	38	36	50	55	81	3	41	73	29	30
Zfp646	581	703	1165	944	1071	279	305	1577	735	686
Zfp644	374	519	372	393	674	690	930	716	333	341
Zfp641	67	77	107	63	108	55	41	132	131	31
Zfp64	275	204	448	448	381	66	193	617	338	289
Zfp639	337	350	388	371	515	161	249	671	358	312
Zfp638	854	903	995	952	1365	836	822	1801	1075	865
Zfp637	385	259	498	574	604	85	140	823	270	224
Zfp629	521	699	887	754	1101	303	295	1394	669	587
Zfp628	423	390	734	648	581	139	240	808	573	531
Zfp626	62	74	134	87	221	63	45	247	166	84
Zfp623	196	181	372	333	337	89	127	598	204	248
Zfp622	434	300	1098	1007	946	141	349	1546	934	665
Zfp62	322	456	402	389	685	254	365	869	417	427
Zfp619	1	9	8	5	24	0	6	24	22	28
Zfp618	55	46	94	78	116	74	85	150	48	92
Zfp617	92	40	154	91	132	37	24	202	69	78
Zfp612	325	315	349	274	378	394	565	528	272	272
Zfp61	289	255	360	303	459	253	271	605	277	171
Zfp609	393	483	899	882	1112	188	296	1620	923	715
Zfp608	489	686	1068	1096	1350	709	414	1778	1015	887
Zfp607b	20	26	2	47	54	7	16	49	37	15
Zfp607a	64	63	109	140	163	23	14	139	112	79
Zfp606	121	181	165	154	199	38	98	277	100	136
Zfp605	80	100	91	120	167	56	39	194	150	86
Zfp60	136	159	192	119	242	25	98	255	130	237
Zfp599	17	34	40	39	59	37	18	104	51	27
Zfp598	2157	2400	3278	3083	3955	973	1525	4787	2354	3001
Zfp597	43	76	84	74	111	9	37	180	109	50
Zfp595	58	64	79	72	114	15	43	194	59	67
Zfp593	168	121	257	236	179	10	60	312	131	189
Zfp592	656	788	1126	1018	1324	266	463	1699	753	879
Zfp59	97	76	137	114	120	10	63	202	143	117
Zfp583	9	9	13	24	36	0	0	36	22	22
Zfp580	86	75	163	146	136	8	18	97	61	62
Zfp58	28	34	47	36	51	8	12	60	18	10
Zfp579	1290	1664	1380	1275	1588	759	924	1847	911	756
Zfp575	0	1	5	7	4	0	0	3	0	0
Zfp574	872	734	1309	1288	1249	335	457	1674	839	949
Zfp57	880	1167	905	695	1150	1149	1506	1477	629	580
Zfp568	87	153	186	149	247	55	98	314	219	106
Zfp566	10	27	27	13	23	12	22	42	38	14
Zfp563	101	59	73	62	92	53	79	121	59	48
Zfp560	52	34	64	52	68	24	6	134	27	45
Zfp558	0	2	5	4	6	0	13	6	4	4
Zfp553	373	330	639	552	738	14	119	814	294	322
Zfp551	7	7	18	21	42	15	10	43	11	0
Zfp54	114	180	187	180	204	117	161	301	127	92
Zfp536	11	11	3	5	6	0	0	13	3	0
Zfp532	143	170	235	183	333	196	73	291	177	133
Zfp53	194	192	198	221	294	73	171	333	191	172
Zfp526	48	83	159	142	154	0	34	210	124	27
Zfp524	109	87	190	204	264	1	20	250	96	115
Zfp523	959	1275	1383	1520	1770	320	764	1941	1148	840
Zfp521	4	7	53	16	37	8	5	62	73	19
Zfp52	16	24	36	45	50	4	21	61	23	43
Zfp518b	27	62	73	52	79	48	12	72	50	46
Zfp518a	93	118	109	113	277	57	22	313	199	117
Zfp516	225	213	411	398	571	53	144	638	423	384
Zfp513	757	730	891	892	957	288	616	1142	664	524
Zfp512b	912	1025	1429	1144	1539	466	541	1867	1007	866
Zfp512	673	751	940	832	1132	580	650	1431	749	723
Zfp511	258	326	457	334	428	237	319	651	255	239
Zfp51	135	180	130	132	231	18	51	236	133	98
Zfp507	252	280	300	353	542	120	126	615	311	292
Zfp503	449	589	825	739	1350	348	658	1572	679	631
Zfp493	34	34	32	45	90	16	30	75	56	35
Zfp474	343	422	483	479	514	94	192	615	373	313
Zfp473	41	52	60	45	60	47	26	32	53	54
Zfp472	64	141	115	107	135	135	43	218	92	110
Zfp469	8	13	11	17	16	20	0	10	12	14
Zfp467	1111	1181	1836	1690	2077	456	720	2960	1514	1103
Zfp462	240	279	262	247	297	251	144	360	215	110
Zfp46	266	200	356	363	369	20	66	496	179	136
Zfp459	30	25	26	20	34	0	4	34	42	24
Zfp458	23	22	16	12	42	25	20	42	10	25
Zfp457	2	8	6	3	8	1	8	9	0	1
Zfp456	11	27	48	50	49	45	14	54	24	52
Zfp455	34	44	27	7	36	3	42	51	49	9
Zfp454	31	27	27	44	43	27	19	83	17	16
Zfp451	351	266	435	385	542	221	300	633	398	364
Zfp449	1	10	17	27	29	0	0	47	31	5
Zfp446	153	280	296	245	352	92	94	446	246	231
Zfp445	143	141	173	157	393	36	13	488	248	260
Zfp444	816	680	1162	1194	1285	281	304	1470	743	484
Zfp442	13	13	20	20	28	42	22	11	19	24
Zfp438	84	69	112	104	91	15	28	216	142	90
Zfp429	60	84	129	107	132	51	59	161	104	95
Zfp428	81	82	105	127	101	8	5	131	74	72
Zfp426	368	286	658	426	654	102	169	941	440	332
Zfp423	6	1	6	5	13	0	0	5	1	0
Zfp422	370	368	585	609	700	183	105	899	399	477
Zfp420	15	14	40	37	39	0	0	85	14	18
Zfp418	45	73	72	63	84	0	12	64	27	16
Zfp414	262	243	473	412	323	39	125	443	256	264
Zfp410	457	342	560	524	721	390	297	757	555	319
Zfp41	82	75	194	199	151	4	41	137	82	55
Zfp408	302	347	388	353	493	106	212	538	390	237
Zfp407	110	101	299	239	368	23	51	407	213	176
Zfp40	77	84	103	74	69	49	55	148	104	18
Zfp398	161	148	251	197	276	79	152	421	297	277
Zfp397	166	192	340	288	379	78	64	539	220	303
Zfp395	629	548	1311	1056	1068	195	215	1762	1047	913
Zfp39	33	32	47	31	39	4	4	67	39	29
Zfp389	5	2	0	0	4	9	15	1	0	1
Zfp386	98	137	177	218	242	202	129	264	77	119
Zfp385b	583	604	793	750	930	323	241	1230	502	606
Zfp385a	132	134	216	250	222	20	49	250	91	97
Zfp384	789	967	1230	1122	1367	468	659	1850	954	764
Zfp383	108	128	165	133	216	112	115	236	110	100
Zfp382	2	11	0	16	25	0	4	4	12	5
Zfp37	18	18	53	61	60	29	23	86	22	14
Zfp36l3	0	0	4	1	2	0	0	8	0	5
Zfp36l2	397	383	832	741	951	116	197	1694	853	846
Zfp36l1	3149	3961	4111	4344	6962	2896	2770	9109	4739	3877
Zfp369	105	88	83	91	176	6	61	216	120	42
Zfp367	193	282	309	363	406	52	15	467	320	174
Zfp365	3	2	3	4	11	16	6	14	2	21
Zfp362	618	786	1051	1002	1373	165	423	1681	747	628
Zfp36	16847	13906	17929	18457	20266	6268	7703	34946	12439	10679
Zfp358	337	260	717	725	690	151	98	913	409	420
Zfp354c	23	20	34	43	58	0	16	46	57	28
Zfp354b	34	42	68	43	54	11	17	64	24	4
Zfp354a	29	60	60	48	75	11	33	112	62	44
Zfp35	294	248	404	307	466	73	91	622	223	365
Zfp346	187	181	408	379	442	72	133	579	235	218
Zfp341	112	138	195	184	240	70	104	287	85	145
Zfp335os	23	18	71	46	65	12	11	80	15	49
Zfp335	706	755	1139	871	917	318	506	1354	624	495
Zfp334	102	160	253	231	316	49	30	319	177	150
Zfp330	408	440	481	481	465	217	244	730	365	345
Zfp329	71	117	105	105	152	99	86	204	55	61
Zfp326	589	746	547	632	908	1208	1227	1153	582	470
Zfp324	149	107	315	352	292	55	90	379	182	168
Zfp322a	144	170	211	153	278	92	69	419	231	209
Zfp319	217	187	389	378	497	44	49	537	383	238
Zfp318	348	415	405	382	573	522	517	615	399	316
Zfp317	278	357	494	314	680	252	234	979	515	367
Zfp316	277	215	482	431	440	33	121	664	331	240
Zfp30	112	106	108	116	137	75	60	151	84	74
Zfp3	83	90	134	111	120	0	33	139	41	54
Zfp296	110	85	145	118	200	80	114	227	69	109
Zfp292	607	878	790	682	994	955	1632	1074	762	585
Zfp287	9	11	15	17	28	3	6	14	8	10
Zfp286	13	8	19	7	3	19	10	12	11	4
Zfp282	304	364	576	476	642	178	259	757	580	309
Zfp281	464	515	469	500	899	630	799	860	510	476
Zfp280d	222	463	311	356	533	446	338	691	369	280
Zfp280c	59	88	97	81	217	44	33	190	85	86
Zfp280b	116	231	277	260	346	97	46	442	254	161
Zfp28	86	165	75	120	120	99	84	182	63	33
Zfp277	274	261	567	598	557	174	91	813	333	321
Zfp276	446	609	704	607	890	186	341	896	520	423
Zfp275	129	103	194	209	245	56	95	361	265	205
Zfp273	33	34	36	37	53	46	40	62	24	42
Zfp27	105	65	132	120	146	43	27	202	91	114
Zfp266	556	730	693	724	1258	218	200	1565	887	502
Zfp264	0	5	0	0	0	0	11	6	0	0
Zfp263	379	485	543	471	750	82	212	881	440	435
Zfp260	206	187	372	333	459	91	102	691	366	259
Zfp26	98	151	119	151	145	31	32	248	159	159
Zfp251	120	148	292	187	257	62	60	524	329	182
Zfp248	20	18	18	48	17	12	9	67	16	12
Zfp24	308	339	509	477	794	139	125	1006	557	446
Zfp239	4	17	18	9	17	0	2	9	7	7
Zfp236	324	433	434	461	666	164	283	931	510	342
Zfp235	73	86	182	165	240	92	28	268	159	94
Zfp229	90	118	168	139	225	54	65	257	99	168
Zfp219	1800	1822	2665	2651	2926	657	1200	3590	2078	1664
Zfp217	464	515	668	560	904	261	232	1103	676	482
Zfp213	170	180	311	329	264	52	69	451	259	287
Zfp212	372	411	760	707	756	210	194	1025	535	292
Zfp207	1173	1566	1952	1972	2637	860	695	3472	1781	1664
Zfp202	18	31	66	31	35	0	40	32	12	21
Zfp2	31	20	96	44	90	32	58	117	95	75
Zfp189	42	29	32	31	66	0	22	76	41	32
Zfp185	223	178	309	286	373	195	106	436	252	134
Zfp184	31	20	58	24	52	8	17	134	30	39
Zfp182	31	59	42	30	82	35	102	94	36	79
Zfp180	299	266	469	383	539	298	237	862	460	350
Zfp174	7	4	16	26	51	35	0	99	25	20
Zfp169	51	61	37	48	77	256	109	70	27	36
Zfp160	91	83	140	146	246	119	121	233	132	47
Zfp157	76	103	105	78	99	123	43	164	67	84
Zfp148	581	689	710	864	1026	740	933	1293	692	619
Zfp146	144	159	269	299	298	66	52	458	222	260
Zfp143	163	202	328	333	353	193	90	553	261	341
Zfp142	424	383	489	439	553	363	308	811	343	417
Zfp141	100	81	87	94	187	82	73	234	96	85
Zfp14	20	5	7	27	26	0	9	37	53	21
Zfp133ps	21	2	13	28	27	12	0	43	6	54
Zfp131	344	368	466	457	571	341	325	946	379	366
Zfp13	249	148	372	382	276	31	64	367	299	192
Zfp128	13	18	60	55	25	15	0	50	14	8
Zfp125	45	71	39	35	92	51	44	95	34	19
Zfp120	133	167	148	155	331	157	31	310	193	161
Zfp12	225	295	393	423	618	98	110	783	345	317
Zfp119b	40	59	98	65	77	34	16	179	67	60
Zfp119a	33	24	85	55	52	4	21	169	60	36
Zfp114	1	3	2	0	13	0	0	3	6	11
Zfp113	162	155	204	237	267	253	129	334	171	148
Zfp112	39	68	84	47	106	42	55	84	47	58
Zfp111	124	150	224	261	313	54	35	340	195	159
Zfp110	538	557	1016	888	1018	184	358	1852	819	743
Zfp11	45	40	101	73	114	6	11	118	113	49
Zfp109	28	11	11	28	46	7	9	57	8	39
Zfp108	25	18	50	43	45	19	36	106	54	34
Zfp106	937	1051	1748	1592	1938	429	588	2793	1586	1404
Zfp105	43	76	148	151	108	36	7	198	86	89
Zfp101	112	133	94	74	191	104	34	122	106	21
Zfp1	286	336	426	443	519	476	433	618	300	228
Zfhx4	19	10	19	19	38	5	11	38	29	14
Zfhx3	1780	2167	2015	1700	2958	3287	2956	2910	1618	1298
Zfhx2os	0	3	0	0	0	0	10	2	1	0
Zfhx2	308	393	442	430	552	302	502	490	238	298
Zfc3h1	507	683	533	451	766	867	832	870	561	403
Zfat	129	108	176	217	208	2	70	266	84	141
Zfas1	282	339	405	315	677	560	487	606	347	281
Zfand6	907	781	1621	1548	1780	328	388	2684	1526	1233
Zfand5	1513	1465	1582	1385	2654	1321	1559	2825	1547	1366
Zfand4	23	58	28	40	36	13	13	46	42	19
Zfand3	991	858	1769	1770	1587	393	494	2355	932	1066
Zfand2b	606	449	893	725	762	162	267	1073	604	407
Zfand2a	222	168	398	486	340	108	45	640	389	311
Zfand1	182	159	237	255	376	79	113	438	242	148
Zer1	772	722	1171	967	1392	354	361	1599	778	758
Zeb2	0	10	1	14	18	4	0	1	0	5
Zeb1	11	13	12	16	19	9	26	43	28	8
Zdhhc9	592	447	1395	1317	1205	109	186	2141	876	901
Zdhhc7	558	327	1148	995	936	61	124	1474	797	682
Zdhhc6	858	671	1394	1359	1378	267	474	1894	1097	750
Zdhhc5	781	615	1787	1716	1431	203	202	2564	1311	1217
Zdhhc4	462	358	800	772	789	88	181	1110	415	462
Zdhhc3	6890	5018	12789	10711	11735	2200	2725	20039	8596	7900
Zdhhc24	178	166	439	340	338	167	66	575	295	168
Zdhhc23	11	20	4	23	18	0	0	40	12	2
Zdhhc21	222	247	301	331	419	67	134	470	399	248
Zdhhc20	561	630	735	699	1093	457	502	1176	631	431
Zdhhc2	74	73	211	224	123	32	7	211	171	77
Zdhhc19	0	2	0	0	0	0	0	0	0	0
Zdhhc18	1161	1151	1967	1783	1865	418	420	2316	1227	1255
Zdhhc17	86	109	156	131	203	20	64	228	222	126
Zdhhc16	363	312	748	556	638	84	159	875	470	287
Zdhhc15	34	14	51	73	46	0	0	47	83	16
Zdhhc14	55	11	42	89	50	126	35	127	34	8
Zdhhc13	125	104	331	295	242	40	120	489	219	164
Zdhhc12	521	399	614	735	616	204	275	683	377	357
Zdhhc1	3089	3243	4000	3780	4025	1412	2451	4955	3086	2352
Zdbf2	1	1	12	0	2	0	0	12	1	5
Zcwpw2	8	11	2	4	10	32	29	9	10	24
Zcwpw1	86	112	126	101	121	77	59	118	102	68
Zcrb1	634	648	681	594	782	728	963	1008	423	481
Zcchc9	311	395	535	440	642	242	461	729	360	267
Zcchc8	1106	1201	1298	1317	1810	609	822	2101	1208	891
Zcchc7	846	1018	868	780	1103	1267	1842	1420	754	808
Zcchc6	833	900	1202	1112	1419	463	645	1921	1055	1167
Zcchc4	213	257	347	275	355	159	323	516	187	239
Zcchc3	330	405	467	415	573	303	343	676	366	280
Zcchc24	0	1	7	2	30	0	4	10	4	12
Zcchc2	230	387	422	421	504	185	217	859	517	330
Zcchc18	1	3	9	5	8	4	8	15	18	13
Zcchc17	583	753	943	845	901	528	561	1138	554	474
Zcchc14	727	924	1304	1078	1430	639	611	1845	1269	953
Zcchc12	29	22	53	29	40	0	1	56	16	12
Zcchc11	455	492	624	619	881	439	594	911	453	440
Zcchc10	176	124	193	149	170	156	91	323	219	148
Zc4h2	28	14	51	45	35	18	4	79	20	15
Zc3hc1	248	239	428	403	387	96	85	544	262	179
Zc3hav1l	25	43	48	62	83	0	15	155	94	26
Zc3hav1	646	690	1048	1146	1261	210	235	1596	912	769
Zc3h8	73	84	76	87	119	61	120	150	87	72
Zc3h7b	1121	1132	2268	2005	2273	336	355	3231	1609	1421
Zc3h7a	1616	2678	1425	1261	2399	1905	1687	2500	1489	1462
Zc3h6	257	221	278	292	373	406	431	422	334	191
Zc3h4	914	1005	1557	1578	1812	493	671	2163	1308	1238
Zc3h3	88	98	99	87	100	54	93	148	119	106
Zc3h18	982	976	2018	1692	1746	332	686	2360	1393	1203
Zc3h15	1346	1333	1525	1507	1850	947	1251	2078	1261	1020
Zc3h14	1045	1265	1733	1798	2221	277	752	2978	1534	1302
Zc3h13	2064	2793	2821	2581	3184	2665	3583	3878	2075	1739
Zc3h12d	25	45	145	136	59	35	9	91	44	77
Zc3h12c	48	62	76	97	185	25	27	210	110	103
Zc3h12b	13	10	10	28	16	0	0	16	18	4
Zc3h12a	921	950	1930	1734	2323	454	462	1973	1251	2023
Zc3h11a	24	60	51	29	95	51	28	56	37	39
Zc3h10	418	374	606	612	664	201	216	885	399	460
Zc2hc1c	159	172	376	391	386	99	36	565	240	166
Zc2hc1a	478	404	594	564	760	159	211	1060	608	425
Zbtb8os	133	146	208	210	178	62	31	330	179	136
Zbtb8b	4	1	6	16	3	0	1	18	0	14
Zbtb8a	330	253	372	400	343	25	49	528	251	250
Zbtb7c	48	6	82	74	73	27	35	104	56	78
Zbtb7b	1108	1027	1931	2022	2041	436	356	2635	1064	1077
Zbtb7a	1359	1565	2168	2207	2751	1404	1657	3194	1844	1624
Zbtb6	65	134	117	149	214	98	79	304	141	179
Zbtb5	129	127	264	244	194	80	72	376	171	224
Zbtb49	130	93	166	196	294	31	67	256	88	128
Zbtb48	1319	1314	2066	1671	1530	689	715	1822	1100	1413
Zbtb46	28	49	89	62	84	15	27	191	56	37
Zbtb45	222	198	472	509	380	68	66	458	295	263
Zbtb44	311	334	484	407	613	113	181	861	596	286
Zbtb43	188	264	364	371	552	114	102	551	269	231
Zbtb42	498	473	1156	1134	1164	88	114	1664	957	621
Zbtb41	130	119	204	187	240	65	67	387	145	217
Zbtb40	134	137	171	194	242	51	162	351	157	140
Zbtb4	1200	1359	2278	2184	2866	832	1154	4421	2109	1814
Zbtb39	179	177	426	323	432	121	121	505	230	205
Zbtb38	735	986	1029	940	1831	1122	1118	1885	1155	923
Zbtb37	168	176	224	202	409	140	134	385	245	169
Zbtb34	100	98	172	144	210	25	49	271	133	118
Zbtb33	137	120	172	229	297	49	49	436	184	286
Zbtb32	752	926	865	1037	1229	564	668	969	600	382
Zbtb3	49	38	59	47	37	0	1	71	60	32
Zbtb26	28	59	45	55	122	14	7	156	43	44
Zbtb25	84	68	124	138	137	29	59	189	86	67
Zbtb24	236	280	469	404	544	162	204	800	368	255
Zbtb22	606	623	1332	1147	1067	145	165	1508	711	680
Zbtb21	368	497	467	403	661	263	388	688	335	301
Zbtb20	2225	3046	2128	2267	3378	3970	3887	3337	2086	1623
Zbtb2	132	98	226	237	372	112	132	448	188	201
Zbtb18	233	363	320	369	624	164	148	642	360	298
Zbtb17	708	681	800	812	910	333	399	1072	665	486
Zbtb16	57	101	61	58	200	68	292	222	65	94
Zbtb14	187	160	309	341	386	151	90	633	449	351
Zbtb12	72	165	213	289	239	13	132	333	122	153
Zbtb11os1	48	26	109	81	111	1	13	158	64	115
Zbtb11	117	206	245	197	363	177	142	498	250	209
Zbtb10	136	119	117	126	287	60	75	375	113	116
Zbtb1	99	151	206	210	285	135	122	462	283	171
Zbp1	109	157	210	506	165	63	40	286	165	103
Zbed5	23	26	22	32	48	0	34	37	21	34
Zbed4	60	80	102	70	173	97	99	206	130	88
Zbed3	364	418	812	870	804	90	78	1093	427	334
Zbbx	71	94	95	76	149	116	92	152	117	70
Zap70	143	116	173	242	215	41	0	210	211	57
Zan	259	347	313	218	475	167	329	506	189	140
Zakit	17	13	7	6	11	7	11	9	13	11
Zadh2	410	387	843	742	909	113	139	1313	951	656
Yy1	608	774	793	828	1382	239	314	1669	797	953
Ywhaz	2586	3469	4264	4850	5837	1411	1549	7337	3229	2944
Ywhaqps3	16	15	34	23	38	2	1	65	32	10
Ywhaq	355	377	610	609	725	198	219	1128	492	415
Ywhah	1136	1085	2135	2255	2238	542	559	2896	1369	1316
Ywhag	970	915	1876	1746	2052	308	288	2879	1436	1488
Ywhae	5764	4121	10476	9800	9238	1891	1772	15297	7071	7177
Ywhab	3201	2792	4970	5071	5688	1422	2085	7863	3735	3448
Ythdf3	641	934	820	818	1390	565	545	1777	980	818
Ythdf2	702	730	1044	976	1278	454	388	1633	796	885
Ythdf1	464	500	1045	1045	1032	239	255	1608	671	634
Ythdc2	42	79	45	42	107	22	67	156	71	57
Ythdc1	1212	1435	1624	1380	1988	1234	1571	2743	1480	1191
Yrdc	364	352	521	487	652	42	135	841	309	454
Ypel5	466	430	863	752	947	140	216	1543	686	699
Ypel4	4	17	6	5	1	0	8	6	1	16
Ypel3	1731	1670	2142	1909	3219	841	1505	3475	1570	1116
Ypel2	206	241	296	250	515	82	92	399	276	131
Ypel1	25	44	64	57	72	18	13	73	52	20
Yod1	350	455	366	348	565	640	677	564	280	275
Yme1l1	644	675	1228	1130	1404	278	413	2255	1363	1157
Ylpm1	812	1003	1442	1164	1285	751	798	1868	1161	730
Ykt6	1041	657	2349	1938	1523	230	180	2746	1501	1359
Yjefn3	56	42	82	45	94	12	50	72	85	55
Yipf6	1042	1166	1895	1848	2195	416	478	3398	1924	1368
Yipf5	618	436	1098	925	1012	293	303	1766	867	755
Yipf4	430	294	774	689	959	280	136	1505	813	624
Yipf3	1606	1079	3711	3557	2777	297	282	4753	1869	1934
Yipf2	776	854	1594	1444	1437	447	410	2070	980	889
Yipf1	670	404	1268	1141	884	395	157	1552	916	764
Yif1b	497	336	1338	1207	919	21	118	1450	551	571
Yif1a	425	289	1156	1094	858	155	29	1556	684	619
Yes1	161	235	259	308	453	404	153	755	441	388
Yeats4	992	954	1305	1257	1612	452	621	1867	976	843
Yeats2	588	727	752	756	998	656	386	1078	630	538
Ydjc	56	9	50	79	50	0	8	52	36	84
Ybx3	1502	1461	2106	1977	2185	846	1284	2479	1301	1399
Ybx2	374	593	368	553	487	235	227	232	202	74
Ybx1ps2	686	769	1297	1336	1180	168	232	1544	676	560
Ybx1	4184	4626	7153	7692	7469	1579	1988	9769	4016	4030
Ybey	48	31	100	83	116	17	35	160	97	80
Yars2	169	108	209	232	230	13	37	327	146	133
Yars	786	539	1334	1077	858	222	306	1448	654	790
Yap1	1392	1204	2344	2140	2915	591	434	3818	2136	2117
Yaf2	120	146	199	292	327	12	53	428	154	144
Yae1d1	265	181	414	350	635	209	228	719	251	267
Xylt2	275	189	517	494	435	144	149	515	311	275
Xylt1	22	35	19	10	19	6	11	35	37	34
Xylb	213	145	309	327	247	18	33	432	181	149
Xxylt1	138	77	204	201	210	4	17	357	136	230
Xrra1	46	48	99	74	70	19	4	142	49	20
Xrn2	1237	1290	2141	1967	2556	1129	1245	3555	1550	1535
Xrn1	367	488	514	534	859	374	343	967	508	429
Xrcc6	557	456	955	780	637	288	261	1075	584	443
Xrcc5	658	593	1171	1169	1172	387	460	1790	958	684
Xrcc4	209	161	219	251	254	26	96	364	142	121
Xrcc3	114	139	171	180	158	17	16	156	163	37
Xrcc2	62	18	98	110	104	14	18	140	82	73
Xrcc1	805	904	1201	1151	1308	294	468	1564	886	732
Xpr1	272	316	518	447	524	293	255	854	515	308
Xpot	738	727	1248	1144	1599	424	527	2363	1361	1277
Xpo7	566	504	1037	894	873	300	268	1463	769	737
Xpo6	896	1109	1556	1498	1603	559	738	2218	1197	1012
Xpo5	384	314	733	777	628	68	162	941	525	555
Xpo4	69	78	50	65	80	108	117	90	51	54
Xpo1	1170	1568	1595	1421	2136	1131	713	2884	1568	1264
Xpnpep3	230	335	328	327	367	251	193	560	271	212
Xpnpep2	1	0	3	13	9	14	0	11	5	0
Xpnpep1	874	690	1722	1634	1411	188	155	1989	867	958
Xpc	325	295	794	562	691	185	187	1173	653	414
Xpa	170	171	295	209	294	235	252	426	203	170
Xntrpc	0	6	6	9	4	24	6	8	0	2
Xndc1	134	241	143	146	191	358	150	238	188	108
Xlr3b	11	0	0	22	1	0	0	2	8	10
Xlr3a	13	6	3	12	2	0	6	1	1	0
Xlr	1	0	5	1	0	0	0	2	1	0
Xkrx	9	10	8	18	26	0	6	19	12	1
Xkr8	52	69	152	117	137	36	31	220	99	73
Xkr6	51	77	55	48	81	27	24	93	35	18
Xkr5	1	3	2	24	10	0	0	2	3	0
Xk	24	27	26	39	30	14	5	82	22	16
Xist	4842	8356	3835	3236	8857	8836	6358	6721	5296	3515
Xirp2	0	0	0	0	0	0	0	0	0	0
Xiap	611	701	1035	1042	1749	336	271	2431	1344	1169
Xdh	3597	3287	7727	6252	5905	1550	1754	8577	4537	4926
Xcl1	0	0	0	0	1	0	0	1	0	0
Xbp1	3315	2737	5900	5621	5258	796	840	8995	4095	4408
Xaf1	147	235	316	493	269	81	50	295	129	84
Xab2	1228	1044	2148	1846	1821	615	879	2419	1369	1045
Wwtr1	505	426	633	719	1036	354	252	1418	600	498
Wwp2	845	723	1658	1589	1519	442	411	2110	1156	913
Wwp1	938	833	1506	1406	1901	640	507	2946	1364	1252
Wwox	342	218	471	422	459	168	182	628	338	214
Wwc2	1147	1060	1820	1766	2130	877	1049	2964	1570	1314
Wwc1	5747	5192	9161	8321	9999	3923	4323	14211	7738	6858
Wtip	680	660	857	882	1229	283	492	1265	524	544
Wtap	540	803	794	661	1127	762	458	1519	764	636
Wt1os	0	4	0	0	1	0	0	1	0	0
Wt1	0	11	3	7	9	4	0	17	22	6
Wsb2ps	59	18	107	101	94	8	5	136	44	99
Wsb2	985	652	1992	1882	1811	282	279	2390	1220	1253
Wsb1	400	602	462	386	952	350	205	1105	547	504
Wrnip1	445	322	872	809	791	132	176	1409	669	581
Wrn	115	126	189	184	197	102	67	313	143	167
Wrb	210	130	332	333	367	61	40	574	308	172
Wrap73	226	134	343	317	306	101	11	366	174	159
Wrap53	313	298	485	415	543	109	173	647	351	214
Wnt9a	37	16	60	39	77	15	18	141	44	7
Wnt7b	205	97	391	322	223	17	53	558	309	120
Wnt7a	73	24	27	63	77	89	38	112	14	11
Wnt6	0	0	0	0	2	0	0	0	0	0
Wnt5b	30	9	53	45	25	8	0	42	48	16
Wnt5a	22	25	64	91	61	16	5	69	75	32
Wnt4	426	442	577	618	721	172	241	640	446	349
Wnt3a	33	14	19	79	72	31	23	84	17	19
Wnt3	0	0	18	6	2	0	0	10	0	8
Wnt2b	0	0	1	4	38	0	0	17	0	0
Wnt2	0	0	0	4	12	0	0	1	0	0
Wnt11	596	635	943	908	1061	181	224	1185	1004	484
Wnt10b	13	1	5	21	30	38	6	49	14	1
Wnt10a	0	1	2	6	12	0	0	0	0	14
Wnk4	1357	1285	2167	1979	1700	463	531	2349	1303	1026
Wnk2	71	84	137	141	143	67	61	169	112	77
Wnk1	2150	2403	3165	2968	3655	3447	2628	5867	3550	2527
Wls	2541	2111	4836	4041	5098	1476	867	7886	3828	3319
Wiz	848	1080	1617	1616	1732	239	553	2459	949	1015
Wisp2	6	3	10	3	24	0	0	23	18	5
Wipi2	1455	1323	2070	2127	2583	728	731	2994	1353	1282
Wipi1	297	389	553	605	589	215	214	796	471	355
Wipf3	188	179	295	299	425	248	33	479	244	177
Wipf2	747	899	1166	1158	1479	810	923	1952	985	718
Wipf1	221	200	323	314	424	79	47	547	320	286
Wif1	243	262	417	344	732	8	51	777	296	221
Whrn	360	426	468	483	582	164	363	968	350	438
Whamm	647	753	831	705	1007	628	857	1040	652	515
Wfs1	237	206	551	568	447	16	54	742	468	491
Wfikkn2	5	0	7	14	10	0	0	12	7	1
Wfikkn1	90	102	55	87	103	153	111	100	53	69
Wfdc5	1	0	8	0	7	0	16	6	0	1
Wfdc3	28	24	49	35	63	0	8	82	31	6
Wfdc21	4	4	18	3	23	41	11	24	5	11
Wfdc2	20033	18704	36781	37517	46870	4037	7710	58275	26099	19641
Wfdc17	0	0	4	17	1	0	0	0	0	11
Wfdc13	1	4	11	19	8	0	0	26	0	15
Wfdc12	4	10	4	0	9	0	0	19	10	0
Wfdc1	220	216	528	608	412	62	91	862	444	186
Wee2	0	0	1	0	0	0	0	2	0	0
Wee1	159	157	262	298	323	125	113	639	366	225
Wdtc1	857	593	1746	1758	1517	157	206	2278	1363	1024
Wdsub1	401	294	541	599	706	85	176	801	359	228
Wdr95	142	142	81	94	140	90	117	136	154	35
Wdr93	165	166	307	300	333	80	123	466	287	132
Wdr92	286	257	442	491	445	46	52	730	286	261
Wdr91	1276	1120	1884	1715	1231	401	697	1851	961	943
Wdr90	1090	1467	1357	1501	1703	646	601	1743	1091	673
Wdr89	3099	3009	5779	4510	7182	937	1093	8347	4230	4480
Wdr86	0	6	1	5	10	0	0	14	8	1
Wdr83os	219	190	380	380	433	124	87	652	183	271
Wdr83	558	479	927	735	900	297	324	972	749	430
Wdr82	541	450	956	907	1037	133	227	1902	793	631
Wdr81	1418	1261	2128	1786	2846	755	746	4041	1454	1202
Wdr78	416	640	625	581	847	217	300	1225	646	472
Wdr77	233	318	543	459	569	123	40	854	471	470
Wdr76	79	102	131	125	92	79	52	121	139	110
Wdr75	236	328	325	436	422	353	284	646	339	263
Wdr74	349	403	728	580	593	232	350	953	358	522
Wdr73	463	388	715	583	616	53	199	915	521	253
Wdr72	87	52	176	137	136	26	54	319	271	110
Wdr70	314	335	427	345	314	564	488	482	226	220
Wdr7	128	123	202	175	192	76	26	376	235	284
Wdr66	1663	1799	2259	2405	2357	935	1477	3321	2527	1456
Wdr63	999	1191	1057	1239	1504	522	591	1979	1459	573
Wdr62	313	489	305	372	306	168	142	289	139	60
Wdr61	586	347	1292	1012	951	114	153	1806	820	691
Wdr60	827	1056	838	828	1041	1501	1433	1179	844	526
Wdr6	2933	2175	6359	5433	5355	645	1022	8405	4390	3028
Wdr5b	80	85	175	113	170	60	61	255	89	91
Wdr59	289	294	554	479	442	109	171	633	300	345
Wdr55	358	317	625	590	607	67	122	652	251	324
Wdr54	130	168	219	272	189	17	87	292	264	120
Wdr53	147	136	200	253	230	64	41	344	131	157
Wdr5	625	580	1156	1135	1092	246	232	1656	957	568
Wdr49	16	26	13	24	11	1	59	37	31	23
Wdr48	608	658	1099	1041	1283	427	370	1598	865	686
Wdr47	157	178	359	372	393	198	94	619	415	261
Wdr46ps	1	0	2	2	5	4	8	1	0	0
Wdr46	350	309	624	596	529	84	142	724	360	413
Wdr45b	411	427	969	875	1001	226	260	1530	837	778
Wdr45	464	416	748	551	798	318	398	855	579	327
Wdr44	59	40	60	86	160	22	44	185	91	66
Wdr43	387	321	590	444	704	365	464	864	520	575
Wdr41	545	334	882	781	804	197	392	1097	761	430
Wdr4	497	602	782	657	860	245	365	954	608	491
Wdr38	138	110	182	245	214	22	47	320	171	105
Wdr37	156	199	190	275	382	124	117	451	305	213
Wdr36	254	248	631	593	506	113	131	910	440	452
Wdr35	475	424	691	682	670	252	130	1163	754	407
Wdr34	679	532	1189	1151	950	266	294	1452	731	550
Wdr33	1030	871	1948	1664	1985	657	625	2543	1360	1169
Wdr31	265	268	493	473	284	207	184	474	326	232
Wdr3	269	222	428	414	420	40	72	649	335	355
Wdr27	95	128	68	81	93	134	58	122	101	58
Wdr26	1512	1831	2291	2063	2931	1156	848	3525	2058	1778
Wdr25	74	54	155	124	130	21	26	212	87	70
Wdr24	535	578	946	908	1003	315	204	979	471	534
Wdr20rt	0	0	0	0	1	0	0	1	0	0
Wdr20	360	342	483	526	639	110	217	817	359	399
Wdr19	463	546	916	1100	990	164	142	1448	845	405
Wdr18	662	540	1246	1077	874	268	257	1329	671	788
Wdr13	1016	1358	1898	1743	2043	386	556	2890	1601	1206
Wdr12	106	88	185	216	174	26	54	279	119	144
Wdr11	545	699	1138	954	1137	250	408	1811	775	752
Wdr1	1798	1276	3622	3377	3159	424	384	4711	2573	2324
Wdpcp	218	165	389	350	306	37	95	684	276	234
Wdhd1	155	143	151	194	173	61	22	209	249	55
Wdfy4	1	6	13	65	4	0	0	2	8	46
Wdfy3	408	540	549	492	780	437	316	1060	620	443
Wdfy2	5	13	25	15	30	10	9	36	17	7
Wdfy1	1265	1441	1599	1559	2471	938	1277	3005	1457	1109
Wdcp	25	46	67	79	103	40	23	172	50	29
Wbscr25	48	68	73	36	60	97	100	54	37	23
Wbp4	1237	1617	1361	1532	1960	2008	2235	2049	1006	765
Wbp2nl	2	1	0	10	2	0	0	8	6	0
Wbp2	2850	2446	5749	5809	6136	787	1196	8742	3353	2969
Wbp1l	1795	1483	2984	2757	3111	601	534	4056	2257	1959
Wbp11	1153	1243	2252	2028	2331	421	868	3072	1582	1149
Wbp1	2091	1837	3726	3560	3397	716	1103	4191	2298	1658
Wasl	573	708	989	840	1493	552	533	1908	1016	765
Washc5	404	362	974	922	818	281	243	1250	805	706
Washc4	252	396	382	389	651	265	369	686	411	274
Washc3	291	204	430	469	493	222	86	667	290	308
Washc2	796	704	1235	1083	1463	477	727	1770	978	720
Washc1	889	844	1267	1105	1274	369	698	1483	699	595
Wasf3	0	1	5	3	2	0	0	12	0	20
Wasf2	1061	1058	2082	1884	2040	523	699	2977	1433	1464
Was	0	2	5	12	2	0	0	1	8	1
Wars2	119	189	330	251	256	112	203	367	268	203
Wars	1161	1007	1960	2203	2262	475	524	2528	1618	1206
Wapl	729	864	1238	1170	1420	854	1020	1991	1065	1020
Wac	518	451	946	967	973	485	362	1931	819	710
Vwf	36	42	80	72	54	57	33	110	78	20
Vwce	0	2	0	0	1	0	0	0	0	0
Vwa8	916	824	1420	1152	1576	448	455	2194	1252	885
Vwa7	33	52	81	46	76	0	11	131	37	48
Vwa5b2	4	1	1	6	6	20	1	8	0	5
Vwa5a	494	391	944	975	1080	250	161	1575	831	729
Vwa3b	273	268	361	341	441	63	178	565	361	195
Vwa3a	1302	1891	1398	1378	1909	940	1199	2159	1677	1004
Vwa2	8	2	8	13	15	0	27	3	2	4
Vwa1	265	149	303	333	319	37	50	529	181	134
Vti1b	930	430	1689	1405	1187	268	333	2163	1118	1013
Vti1a	480	350	919	836	653	41	200	1224	584	577
Vtcn1	58	27	123	101	90	12	74	154	86	28
Vta1	477	337	890	867	715	159	167	1261	402	493
Vsnl1	8	0	1	0	0	0	0	3	0	1
Vsir	0	5	13	16	14	0	0	14	8	22
Vsig8	19	33	44	56	37	0	1	52	14	19
Vsig2	1016	686	1356	1207	1758	201	314	2046	883	813
Vsig10l	52	71	96	123	117	0	49	159	83	46
Vsig10	506	492	1118	999	1040	241	119	1342	836	581
Vrk3	1154	828	2301	1957	1801	274	230	2714	1244	1209
Vrk2	72	119	130	122	107	79	18	162	129	33
Vrk1	221	273	344	399	346	151	148	396	239	140
Vps9d1	461	504	741	637	885	283	249	970	540	413
Vps8	310	291	705	524	570	54	70	893	387	367
Vps72	1140	1424	1953	1862	2232	638	889	2618	1055	896
Vps54	549	562	848	833	1169	218	386	1592	891	663
Vps53	682	614	1542	1348	1479	408	488	2225	1126	850
Vps52	1024	1269	1872	1873	1832	434	595	2040	1201	999
Vps51	603	481	1112	1054	1163	78	219	1346	677	628
Vps50	293	278	440	357	458	230	247	647	434	305
Vps4b	445	443	1164	1035	1013	262	217	1858	1109	879
Vps4a	563	518	1468	1109	1109	149	270	1917	886	837
Vps45	244	241	509	438	374	20	141	636	282	266
Vps41	712	625	1132	1072	1301	417	470	1717	915	679
Vps39	838	862	1663	1359	1431	588	516	2254	1161	975
Vps37d	68	50	88	67	52	10	19	56	27	54
Vps37c	595	471	1083	944	1104	111	217	1368	627	907
Vps37b	430	342	754	793	853	61	253	949	524	379
Vps37a	414	446	485	489	634	581	322	774	507	286
Vps36	1067	1132	1864	1636	1925	650	801	2819	1399	919
Vps35	890	572	1655	1644	1665	232	210	2949	1691	1123
Vps33b	639	560	812	802	786	128	198	1518	773	812
Vps33a	531	356	1156	939	860	166	122	1526	775	662
Vps29	758	525	1134	1085	1097	295	186	1534	562	680
Vps26b	470	431	1200	1020	1023	142	212	1746	689	558
Vps26a	554	560	1028	1091	1352	207	289	2179	975	866
Vps25	4	8	8	9	6	0	0	4	2	0
Vps18	426	370	859	823	839	159	90	959	463	493
Vps16	824	1016	1400	1316	1424	801	660	1894	1164	742
Vps13d	745	647	1148	1073	1369	357	536	1982	1011	971
Vps13c	102	135	310	242	309	75	109	489	225	282
Vps13b	511	424	974	887	797	148	144	1600	817	672
Vps13a	143	259	288	245	373	209	200	592	387	220
Vps11	1102	1031	1772	1498	1671	569	471	2354	1116	1106
Vpreb3	493	762	622	789	1199	421	499	1687	749	426
Vpreb2	0	0	0	0	0	0	0	0	0	0
Vpreb1	10	8	6	10	21	0	4	4	0	0
Vopp1	70	34	85	88	117	2	1	110	185	78
Vnn3	858	722	1936	1712	1065	151	133	1757	708	1202
Vnn1	1552	1814	4764	4553	3838	270	196	4720	2347	3640
Vmp1	2491	2795	3966	3771	4925	1184	1530	6161	2895	2858
Vmo1	0	0	0	0	0	0	0	4	0	0
Vmn2r87	1	0	0	1	0	12	0	1	0	0
Vmn1r4	0	0	0	8	8	0	0	5	0	0
Vmac	469	224	769	688	727	65	175	1190	478	462
Vma21	293	384	556	553	763	222	132	991	473	410
Vldlr	491	524	582	450	932	260	455	1359	687	418
Vkorc1l1	315	301	611	626	610	32	116	958	415	417
Vkorc1	35	14	39	43	28	19	7	66	27	43
Vit	0	1	0	1	12	0	0	7	5	2
Virma	524	519	879	856	881	281	255	1296	628	657
Vipr2	3	5	3	4	4	0	0	3	0	12
Vipr1	159	146	162	130	217	1	82	277	236	138
Vipas39	586	320	1115	971	880	212	136	1326	834	689
Vim	73	209	345	907	481	55	28	366	185	615
Vill	876	660	1072	856	1288	416	411	1405	1102	431
Vil1	22	10	30	10	27	0	0	23	12	0
Vhl	259	210	549	540	530	78	50	762	391	481
Vgll4	933	1015	1607	1494	1688	469	478	1959	953	1095
Vgll3	1	0	0	13	16	0	0	12	8	0
Vgf	4	9	18	9	16	0	20	17	12	0
Vezt	345	302	456	425	524	262	260	693	389	253
Veph1	1284	1303	2434	2067	1862	477	441	3003	1350	1424
Vegfd	68	42	50	38	104	141	117	91	54	19
Vegfc	6	19	19	28	26	3	12	23	0	0
Vegfb	1103	1022	1328	1493	1699	145	579	2164	650	612
Vegfa	3195	2656	3309	4384	5540	2753	2115	7626	2663	2297
Vdr	316	282	447	376	529	67	190	887	471	280
Vdac3ps1	807	534	1485	1269	1157	114	125	1835	916	724
Vdac3	467	314	686	652	669	117	134	890	367	327
Vdac2	1579	1386	2932	2765	2792	596	621	4305	1868	1708
Vdac1	2018	1329	3956	3877	3599	525	468	5927	2795	2595
Vcprs	4694	2994	10307	8837	6655	1180	1125	12220	7164	5892
Vcpkmt	377	234	656	542	445	35	131	849	298	323
Vcpip1	205	328	328	310	584	312	204	674	410	268
Vcp	2917	2171	4855	4628	3969	914	1120	5889	3607	2780
Vcl	623	516	1030	1109	1386	306	313	2046	989	854
Vcan	4	19	23	16	15	54	10	31	21	3
Vcam1	10	23	18	8	58	0	0	16	4	9
Vbp1	334	285	484	530	582	75	104	935	472	298
Vav3	26	11	15	46	37	7	19	41	69	23
Vav2	830	789	1791	1589	1568	154	221	2063	866	977
Vav1	0	12	24	44	14	23	19	14	6	31
Vat1	368	309	804	798	835	44	112	1294	680	621
Vasp	1369	1091	2957	2640	2063	335	390	3870	2389	2049
Vasn	563	579	953	782	1302	144	310	2034	590	533
Vash2	0	1	1	1	4	10	0	0	0	0
Vash1	0	9	10	9	1	0	0	1	3	0
Vars2	1905	1463	2844	2289	2445	764	826	3700	1576	1427
Vars	5154	4278	8688	8354	7817	1354	1808	8075	5011	4440
Vapb	1543	1246	3028	2708	2480	445	358	4152	2005	1889
Vapa	2941	2601	3587	3786	5751	1267	1355	8007	3139	2926
Vangl2	25	48	91	68	111	11	11	110	56	71
Vangl1	396	375	707	805	756	172	201	784	510	281
Vamp7	211	246	335	387	397	149	145	768	398	355
Vamp4	158	107	222	192	298	56	49	455	189	146
Vamp3	988	769	1626	1455	1630	529	403	2588	1063	1072
Vamp2	1286	1108	1987	1838	2291	381	359	3764	1842	1372
Vamp1	123	166	219	171	232	20	25	286	258	106
Vac14	650	593	1286	1032	1079	350	301	1596	856	748
Uxt	28	31	54	47	54	45	10	90	32	43
Uxs1	315	250	495	512	452	103	92	749	377	328
Uvssa	306	565	375	366	657	1047	867	597	268	217
Uvrag	956	829	1759	1665	1740	166	284	2722	1205	1152
Utrn	1186	1230	1676	1317	2002	1773	2055	2861	1566	1251
Utp6	480	552	981	874	766	157	265	1458	718	629
Utp4	236	196	453	422	460	75	87	728	351	395
Utp3	846	831	1111	1187	1301	476	528	1697	744	788
Utp23	131	108	239	224	253	41	149	362	190	153
Utp20	454	315	613	499	590	145	227	746	467	447
Utp18	179	171	340	277	229	50	135	506	257	375
Utp15	149	156	305	260	324	194	171	476	245	192
Utp14b	57	78	72	111	124	2	97	174	75	68
Utp14a	633	755	739	772	854	594	794	971	571	419
Utp11	701	747	1001	997	1042	558	674	1500	739	584
Utf1	0	0	4	0	0	0	0	6	0	1
Ust	6	1	5	1	8	0	0	6	10	5
Uspl1	513	491	757	793	905	448	359	1081	748	655
Usp9x	381	396	825	732	771	411	292	1434	790	743
Usp8	3281	3547	4989	4562	5960	2064	2665	9753	3938	3866
Usp7	1458	1578	2228	1953	2447	838	1145	3200	2036	1596
Usp6nl	605	647	1109	1051	1147	338	413	1991	932	742
Usp54	724	804	1194	1010	1478	480	619	2086	1007	742
Usp53	170	228	185	170	235	110	152	423	285	224
Usp50	46	31	72	44	48	6	13	72	47	40
Usp5	1292	879	2803	2275	1936	205	392	3003	1788	1591
Usp49	129	173	219	189	252	121	81	307	91	63
Usp48	1264	1532	1850	1527	2109	1409	1585	2715	1499	1218
Usp47	1815	1928	2984	2848	3294	1138	1370	4910	2496	2149
Usp46	459	391	769	714	862	189	222	1470	807	530
Usp45	94	168	163	153	256	71	68	342	132	91
Usp43	579	571	714	851	872	214	248	1155	648	645
Usp42	317	420	433	354	449	486	481	614	351	413
Usp40	355	372	711	654	754	201	292	1000	530	482
Usp4	1442	1309	2705	2248	2326	796	738	3505	1945	1575
Usp38	168	237	315	308	438	121	62	744	388	319
Usp37	242	234	358	298	462	63	58	658	389	246
Usp36	1394	1777	1945	1640	2199	1578	2317	2797	1537	1542
Usp35	280	354	319	311	340	170	178	271	121	147
Usp34	1438	1784	2162	1891	2527	2355	2650	3215	2208	1693
Usp33	1292	1520	1573	1681	2279	954	913	3408	1901	1596
Usp32	347	453	465	428	852	335	231	920	395	428
Usp31	82	125	159	161	207	51	51	259	159	154
Usp30	447	399	819	817	727	145	142	1288	701	461
Usp3	814	877	1561	1430	1521	566	598	2116	1210	1049
Usp29	0	0	6	0	4	0	6	0	0	0
Usp28	224	320	302	301	466	139	220	480	290	247
Usp27x	27	66	70	41	90	0	22	166	72	36
Usp25	414	421	653	541	836	305	244	1268	695	675
Usp24	584	758	1096	826	1277	279	409	1821	870	815
Usp22	497	519	1224	1082	1467	210	199	2180	1099	844
Usp21	785	704	1249	1196	1174	241	339	1445	754	653
Usp20	858	771	1407	1132	1331	309	522	1957	961	858
Usp2	583	624	579	609	1078	448	1030	1632	723	478
Usp19	2185	2289	4156	3818	4401	723	997	5619	3002	2462
Usp18	257	205	535	875	443	88	69	643	323	262
Usp16	1260	1572	1779	1530	1667	871	1482	2343	1108	1453
Usp15	662	627	916	716	931	275	389	1384	604	681
Usp14	490	451	882	776	876	221	169	1477	633	670
Usp13	220	211	159	119	164	169	214	358	154	84
Usp12	195	159	524	404	371	71	63	1021	495	522
Usp11	450	465	679	660	722	173	171	933	441	316
Usp10	1054	1027	2012	1936	1803	441	580	2796	1362	1251
Usp1	400	479	913	732	713	246	290	1333	750	708
Uso1	1242	1210	1858	1715	2022	396	788	3277	1859	1923
Usmg5	79	61	114	86	155	64	52	134	93	126
Ushbp1	3	3	2	2	1	0	3	3	4	0
Usf3	356	470	490	554	749	236	411	1035	498	450
Usf2ps1	6	6	11	17	42	2	10	46	39	7
Usf2	685	558	1079	891	1023	279	514	1516	586	733
Usf1	861	932	1384	1344	1806	316	573	1838	1155	854
Use1	1538	1281	2380	2176	2575	422	961	3471	1466	1633
Usb1	445	470	885	935	904	305	227	1222	526	406
Uros	291	314	361	372	375	234	161	687	319	222
Urod	948	478	1735	1500	1425	251	158	2374	1049	822
Urm1	495	392	1105	1075	830	74	205	1011	635	560
Uri1	637	787	1043	1026	1241	660	428	1838	1218	972
Urgcp	412	325	867	926	873	141	197	1401	666	652
Urb2	129	127	236	262	249	32	52	394	213	239
Urb1	175	230	293	321	344	61	200	512	326	267
Urah	429	210	688	566	509	52	91	777	394	343
Uqcrq	899	1069	1546	1330	1564	379	472	2064	932	976
Uqcrh	1182	795	1733	1308	1901	607	445	2401	1009	1071
Uqcrfs1	966	615	1621	1493	1481	297	286	2563	1147	1206
Uqcrc2	1611	1335	3393	3066	2840	549	549	4814	2269	2249
Uqcrb	150	184	207	165	300	374	333	411	159	151
Uqcr11	388	398	597	506	657	175	139	864	337	414
Uqcr10	402	397	653	654	952	209	156	1223	610	607
Uqcc3	382	381	562	372	699	251	244	612	232	331
Uqcc2	277	334	354	288	475	195	366	528	221	295
Uqcc1	358	272	652	590	596	73	120	924	470	392
Uprt	0	4	6	6	13	0	0	14	0	8
Upp2	66	60	96	68	116	0	36	139	66	38
Upp1	2	2	31	12	28	0	0	23	7	5
Upk3bl	11	0	2	4	0	0	0	0	1	5
Upk3b	13	69	139	205	621	101	57	615	196	71
Upk3a	22	11	33	61	46	30	14	32	20	34
Upk2	22	22	42	35	34	0	0	72	15	14
Upk1b	91	39	95	91	148	37	4	277	83	138
Upk1a	32	10	25	21	30	15	44	31	34	15
Upf3b	1493	2122	1412	1346	1797	4227	3421	2134	1076	996
Upf3a	954	836	1505	1396	1530	510	732	2110	889	845
Upf2	1027	1507	1243	1159	1418	2226	2248	1927	1220	1023
Upf1	1447	1547	2138	2147	2924	751	1052	3478	1827	1518
Upb1	1	0	6	1	0	0	0	4	0	0
Uox	21	3	33	23	30	0	0	65	18	23
Unkl	48	41	80	61	134	0	2	111	78	78
Unk	916	1046	1315	1116	1500	742	759	1821	1100	714
Ung	249	213	271	266	154	113	48	238	192	160
Unc93b1	1019	1011	1828	1869	1892	335	496	2090	1231	966
Unc80	1	2	1	9	15	0	0	0	0	0
Unc79	114	29	149	116	154	1	12	308	136	119
Unc5d	0	8	10	5	22	0	10	9	16	0
Unc5c	6	3	0	0	1	0	0	2	0	0
Unc5b	342	245	740	527	599	60	67	606	322	524
Unc5a	27	14	27	45	39	14	0	81	50	50
Unc50	447	288	1005	858	834	133	55	1396	543	573
Unc45b	0	1	4	2	9	0	0	2	0	12
Unc45a	1741	1533	2284	2083	2381	882	1020	3111	1434	1487
Unc13d	2151	1957	3021	2685	3317	1247	1343	3745	2110	1511
Unc13b	1214	1239	1674	1263	1590	597	948	2574	1398	1205
Unc13a	28	38	48	33	37	1	35	31	6	23
Unc119b	1046	766	2032	1898	1745	136	146	2693	1316	1290
Unc119	823	725	1322	1272	1102	331	279	1352	586	543
Umps	355	300	596	666	532	63	90	650	426	416
Umod	0	0	1	2	1	0	0	1	20	0
Umad1	125	156	262	310	327	48	104	540	183	173
Ulk4	498	486	969	1009	782	155	192	1335	778	445
Ulk3	289	367	435	391	579	29	136	700	550	319
Ulk2	327	268	540	441	621	170	150	1027	597	382
Ulk1	902	859	1501	1190	1455	503	747	2095	1241	934
Uimc1	1045	1355	1329	1108	1334	1082	1195	1752	1162	833
Uhrf2	540	563	886	792	845	569	373	1151	770	553
Uhrf1bp1l	1506	1631	1974	1722	2651	1387	1694	3899	2132	1874
Uhrf1bp1	211	277	398	325	339	132	78	460	391	206
Uhrf1	403	676	1022	1201	715	64	62	831	760	433
Uhmk1	536	376	1127	973	1122	275	167	1831	1154	992
Ugt8a	6	7	7	18	20	0	0	13	4	6
Ugt2b34	11	5	2	1	10	0	0	3	10	16
Ugt1a7c	10	20	11	10	19	17	8	24	9	13
Ugt1a6b	5	1	25	32	12	0	0	42	41	18
Ugt1a6a	21	48	34	8	33	47	15	48	58	17
Ugt1a5	0	1	1	0	4	0	0	2	0	0
Ugt1a2	0	4	1	0	0	0	10	0	0	0
Ugt1a1	0	0	0	2	5	0	0	24	14	1
Ugp2	825	518	1571	1496	1377	357	321	2623	1347	1099
Uggt2	16	16	34	33	33	0	13	71	53	2
Uggt1	1723	1733	2798	2600	2543	634	967	3828	2412	2003
Ugdh	412	366	560	656	636	173	232	858	522	321
Ugcg	198	166	326	327	393	41	72	591	271	332
Ufsp2	499	341	907	834	655	203	156	1181	587	588
Ufsp1	98	76	119	113	120	51	51	173	78	55
Ufm1	571	577	1165	956	915	338	319	1807	800	889
Ufl1	515	765	757	644	959	682	685	1327	671	539
Ufd1	739	636	1244	1307	1276	135	378	1945	890	727
Ufc1	1490	707	2285	2242	1987	248	353	2982	1476	1328
Uevld	166	135	188	249	287	63	25	342	127	76
Ucp3	1	1	5	6	10	0	0	16	6	0
Ucp2	14946	11790	25219	25982	22357	3031	2913	31920	12765	12342
Ucn2	16	1	1	6	7	0	1	5	0	6
Uckl1os	286	366	521	575	500	92	287	567	330	222
Uckl1	453	672	819	732	957	107	306	1208	700	511
Uck2	219	186	436	411	311	15	112	706	372	268
Uck1	527	603	1071	1006	1104	146	182	1234	739	602
Uchl5	290	285	371	407	313	167	75	524	324	314
Uchl4	30	30	62	56	49	23	22	76	30	47
Uchl3	144	130	221	186	151	39	94	228	104	146
Uchl1	9	13	28	11	32	13	2	42	28	5
Ubxn8	301	210	653	652	548	96	125	859	468	371
Ubxn7	227	285	519	494	752	183	83	1099	483	445
Ubxn6	1286	675	2424	2107	1827	182	483	2924	1362	1365
Ubxn4	3095	3565	3908	3596	4434	2971	4129	5412	2920	2870
Ubxn2b	210	196	201	187	301	112	145	413	249	136
Ubxn2a	836	1119	1155	1298	1735	526	972	1978	1023	949
Ubxn11	1711	1670	1780	1817	2114	486	552	2216	1553	823
Ubxn10	303	213	619	634	550	27	109	931	563	426
Ubxn1	2300	2046	4055	3343	4042	654	958	4641	2067	1949
Ubtf	1649	1695	2762	2499	2864	920	1087	3678	1920	1648
Ubtd2	50	29	78	85	38	73	0	169	30	63
Ubtd1	313	209	388	399	501	42	75	565	243	244
Ubr7	362	342	691	769	686	115	139	1058	560	485
Ubr5	1144	1137	1647	1447	2146	577	604	2833	1781	1366
Ubr4	2202	2116	4063	3689	4252	742	1020	5562	3217	2710
Ubr3	584	525	998	871	1228	271	306	1714	972	897
Ubr2	1002	1246	1804	1665	2156	665	986	2686	1501	1104
Ubr1	714	858	1371	1205	1644	641	842	2782	1466	1295
Ubqln4	918	911	1791	1524	1519	484	499	2533	1245	1426
Ubqln2	353	281	726	691	874	153	176	1397	652	740
Ubqln1	1323	810	2902	2452	2245	198	357	4639	2292	2187
Ubp1	715	1142	1092	1120	1421	579	596	1983	1001	789
Ubox5	119	138	277	236	233	86	108	309	189	156
Ubn2	1888	2675	1518	1380	2353	4429	4493	2542	1780	1248
Ubn1	1569	1800	2669	2300	2746	1325	1566	3362	1886	1629
Ublcp1	89	131	161	182	204	101	119	327	170	149
Ubl7	689	505	1247	1144	1198	147	233	1336	527	540
Ubl5	735	627	1120	862	1295	450	587	1907	745	911
Ubl4a	628	511	1012	1021	1196	184	329	1449	581	623
Ubl3	2058	1459	2788	2677	3703	1914	1601	4997	2372	2138
Ubiad1	304	203	602	549	560	79	54	753	325	386
Ubfd1	362	397	888	803	721	160	91	1287	718	544
Ube4b	719	677	1339	1161	1431	303	386	1893	1108	980
Ube4a	791	734	1126	934	1214	427	536	1715	989	735
Ube3c	376	405	904	803	716	307	191	1368	684	675
Ube3b	2034	2062	3852	3581	4087	740	939	5105	2792	2369
Ube3a	974	1311	1231	1145	1844	1297	1172	1905	1320	950
Ube2z	1154	797	2983	2560	2169	187	197	3622	1986	1759
Ube2w	183	178	323	315	464	111	155	643	286	286
Ube2v2	64	78	77	83	114	15	37	156	50	81
Ube2v1	2	5	20	8	6	0	6	3	2	3
Ube2u	1	0	2	0	1	16	0	6	0	0
Ube2t	90	145	140	232	141	57	37	82	90	56
Ube2s	125	114	95	109	149	89	65	125	85	51
Ube2r2	2180	1855	3544	3377	3719	1806	1566	4774	2397	1945
Ube2ql1	0	1	0	8	2	0	0	4	0	0
Ube2q2	225	227	372	327	390	104	59	655	337	264
Ube2q1	1493	1162	2273	2244	2692	564	682	3607	1821	1456
Ube2o	469	572	826	726	936	258	366	1038	775	545
Ube2nps1	402	428	593	645	786	107	194	1140	357	505
Ube2n	424	579	630	707	920	272	317	1203	505	549
Ube2m	845	893	1441	1623	1327	195	258	2037	795	708
Ube2l6	262	270	459	650	467	103	79	511	288	281
Ube2l3	1014	922	1870	1963	2070	468	587	2768	1179	970
Ube2k	954	817	1568	1413	1323	648	570	2328	1333	1049
Ube2j2	292	345	420	386	451	154	103	670	352	257
Ube2j1	501	525	845	832	985	297	266	1580	664	668
Ube2i	992	1463	1412	1279	2434	552	703	2322	1192	1169
Ube2h	909	806	1733	1612	2176	382	316	2608	1509	1248
Ube2g2	658	528	1498	1277	971	58	133	1979	855	836
Ube2g1	413	416	634	661	948	106	171	1272	740	625
Ube2f	442	310	700	657	663	219	217	1120	598	514
Ube2e3	668	554	994	878	1274	386	277	1475	673	592
Ube2e2	238	169	495	346	496	316	224	847	380	386
Ube2e1	598	435	858	806	820	388	468	1490	556	739
Ube2dps	278	185	594	449	431	68	176	774	342	366
Ube2d3	2069	2181	3846	3727	4206	1775	1308	6915	2838	3190
Ube2d2b	4	11	15	1	14	0	0	4	2	0
Ube2d2a	438	420	681	635	844	209	244	1050	516	588
Ube2d1	168	227	230	305	401	90	81	554	257	171
Ube2cbp	10	0	17	13	14	26	2	40	44	12
Ube2c	550	748	638	1113	933	97	45	303	229	198
Ube2b	1140	1345	1750	1778	2813	797	622	3430	1492	1289
Ube2a	421	339	559	593	769	115	223	910	293	324
Ubd	0	0	0	0	0	0	0	0	0	0
Ubc	9645	9402	7411	6953	12630	14055	21800	12716	5882	5104
Ubb	11141	8195	15689	11847	18881	3709	6210	22091	8909	9220
Ubash3b	6	14	14	32	9	7	30	6	43	6
Ubap2l	2006	2200	3695	3552	4108	1403	1337	6230	2369	2048
Ubap2	1383	1519	2401	2270	2595	727	662	2810	1421	1211
Ubap1l	3	0	3	4	8	16	8	5	0	3
Ubap1	584	463	1145	1103	1226	229	379	1679	767	705
Ubald2	281	287	478	500	558	109	123	599	344	259
Ubald1	951	1080	1376	1411	1936	448	596	2361	882	778
Ubac2	689	475	1155	1141	1127	220	225	1521	671	600
Ubac1	499	342	638	586	549	186	182	816	509	418
Uba7	1139	1099	2504	2108	2154	459	501	2190	1311	1148
Uba6	175	249	218	190	345	290	214	326	180	265
Uba52	58	94	62	64	88	25	26	95	60	75
Uba5	761	874	1095	993	1056	707	934	1845	737	1025
Uba3	588	539	852	839	1003	452	139	1449	685	686
Uba2	1067	850	1870	1660	1860	358	427	2626	1299	1009
Uba1	3680	2225	7782	6683	5818	603	942	9719	4848	4797
Uap1l1	1598	1180	2171	2089	2408	361	381	2593	1466	1078
Uap1	959	797	1633	1634	1296	341	248	2559	1369	1307
Uaca	267	241	353	380	367	227	115	491	278	258
U2surp	1869	2428	2000	1955	2665	3087	3819	2869	1489	1369
U2af2	2315	2382	3868	3274	3559	820	1379	4794	2740	2296
U2af1l4	21	33	55	37	47	2	0	39	26	33
U2af1	178	158	175	146	235	148	97	255	138	188
Tyw5	121	144	148	128	253	247	163	257	129	143
Tyw3	20	24	73	32	57	10	3	61	28	49
Tyw1	323	330	818	694	734	214	125	910	494	424
Tysnd1	542	299	905	856	846	185	147	1085	545	523
Tyrobp	4	4	18	80	16	0	0	14	12	66
Tyro3	705	483	1254	1297	1007	130	294	1488	1058	617
Tyms	557	474	622	747	525	316	249	562	428	309
Tymp	1027	1333	1018	814	1169	370	725	1219	1001	435
Tyk2	651	975	1199	1126	1515	810	781	1825	961	713
Txnrd3	783	688	1526	1198	1376	107	304	2224	1008	994
Txnrd1	1408	1454	3523	3316	3199	442	570	5026	2851	3083
Txnl4b	283	204	459	402	587	85	91	473	250	199
Txnl4a	172	143	314	306	277	61	59	369	226	177
Txnl1	814	818	1270	1219	1383	269	675	2179	1049	1019
Txnip	7761	8793	14236	13655	19114	2402	2748	17602	12432	8479
Txndc9	415	352	679	561	730	240	166	947	476	319
Txndc5	3670	3087	7546	7183	6089	679	864	9439	5449	4347
Txndc2	2	7	19	28	28	0	0	7	33	5
Txndc17	534	511	971	804	1032	227	367	1424	560	588
Txndc16	128	111	229	245	283	16	29	273	139	81
Txndc15	548	416	1161	1044	873	172	178	1679	668	781
Txndc12	1073	779	1625	1610	1741	363	350	2471	1064	889
Txndc11	930	1044	1617	1399	1282	588	845	1979	1015	1223
Txn2	1164	1053	2172	2077	1965	222	366	2641	1089	1403
Txn1	2526	1957	4372	3900	4842	1517	1140	6279	2753	3014
Txlng	546	713	644	569	978	424	699	1328	680	685
Txlnb	2	4	7	1	2	8	0	1	0	0
Txlna	1708	1688	3377	3097	2753	666	790	4430	2282	2229
Txk	1	5	0	5	0	0	8	9	0	0
Twsg1	664	544	1022	973	1411	165	188	1897	987	603
Twnk	231	292	514	435	512	68	142	571	314	270
Twistnb	179	293	235	230	392	412	513	417	251	228
Twf2	548	487	859	883	920	130	312	1354	512	424
Twf1	396	428	777	883	1023	212	171	1754	807	729
Tvp23bos	0	0	8	1	13	0	0	2	0	0
Tvp23b	435	377	808	700	902	223	110	1487	593	720
Tvp23a	3	4	2	16	11	0	0	13	1	3
Tut1	615	634	845	807	984	525	784	1112	455	521
Tusc3	586	353	1202	1058	921	139	102	1959	1091	801
Tusc2	520	410	921	860	911	115	209	1378	504	591
Tusc1	51	43	68	144	106	0	12	141	77	72
Tulp4	440	409	504	471	715	351	372	1079	540	462
Tulp3	339	362	700	623	601	202	163	928	506	272
Tulp1	438	416	409	311	810	318	747	635	561	194
Tug1	652	831	1067	995	1374	303	363	2088	1020	919
Tuft1	938	926	1670	1344	1439	430	489	2068	1029	747
Tufm	165	150	274	245	303	82	34	328	180	168
Tubgcp6	542	647	908	742	941	196	263	1115	731	591
Tubgcp5	181	177	237	277	310	118	80	504	156	238
Tubgcp4	468	596	827	744	912	339	287	1006	678	643
Tubgcp3	1134	1768	1558	1420	2382	828	1045	2337	1425	941
Tubgcp2	499	474	1042	906	592	197	247	1092	744	601
Tubg2	5	4	4	4	5	0	0	7	0	8
Tubg1	457	435	803	818	634	120	153	775	366	300
Tube1	45	33	35	72	50	1	4	67	32	24
Tubd1	100	135	177	279	189	18	84	330	120	136
Tubb6	555	563	852	1166	687	81	36	426	384	343
Tubb5	6309	5802	12819	15517	11689	1233	779	12275	6923	7553
Tubb4bps2	11	11	28	34	34	4	0	42	10	15
Tubb4bps1	591	411	1144	1071	922	55	85	1571	703	790
Tubb4b	9116	8899	11877	14024	13964	2370	2871	17785	9090	7312
Tubb4a	12	5	21	9	14	14	19	10	2	14
Tubb3	4	0	4	3	1	0	0	0	0	3
Tubb2b	4	6	17	7	49	9	4	44	14	18
Tubb2a	351	348	653	557	522	241	150	882	262	498
Tuba8	205	151	234	321	272	75	98	533	78	137
Tuba4a	1758	1216	2468	2660	2479	545	873	3946	1483	1721
Tuba1c	543	396	1208	1032	826	195	203	1323	629	862
Tuba1b	2457	2254	3684	3822	3738	1121	641	5049	2422	2009
Tuba1a	1222	974	2389	2527	2990	645	500	3613	2428	1651
Tub	5	0	1	1	0	0	0	1	8	25
Ttyh3	375	322	765	771	735	70	19	904	467	401
Ttyh2	6	18	24	31	16	0	9	30	10	19
Ttr	0	0	0	0	0	0	0	9	0	0
Ttpal	148	138	286	289	293	23	127	565	246	249
Ttpa	57	76	69	77	127	80	72	177	123	103
Ttn	127	138	96	98	146	442	883	113	79	244
Ttll9	212	141	294	223	303	65	171	415	250	128
Ttll8	33	48	31	51	77	1	42	64	40	21
Ttll7	476	412	804	705	769	270	255	1457	684	709
Ttll6	838	1377	826	852	1051	616	766	1038	1122	564
Ttll5	312	404	717	736	623	172	233	1007	471	476
Ttll4	667	869	825	822	1178	606	638	1286	749	586
Ttll3	1106	1713	1311	1069	1450	798	1365	1634	1072	627
Ttll13	93	110	87	96	126	84	120	163	69	35
Ttll12	472	252	956	839	582	50	43	952	621	548
Ttll11	18	13	58	55	56	0	0	42	27	18
Ttll10	196	300	272	290	317	73	192	390	253	191
Ttll1	270	230	504	546	345	43	72	603	271	180
Ttl	220	200	406	362	384	49	69	610	254	121
Ttk	85	172	138	208	134	35	0	82	117	32
Tti2	157	154	268	229	266	116	120	349	177	110
Tti1	341	398	642	716	596	141	217	1036	575	406
Ttf2	227	270	328	330	253	212	48	255	244	137
Ttf1	573	656	747	817	950	596	541	1101	661	572
Ttc9c	270	231	504	558	549	70	104	799	419	451
Ttc9	649	446	1515	1437	1246	84	201	2072	1024	1220
Ttc8	231	336	365	395	544	120	183	611	425	177
Ttc7b	184	204	367	334	405	50	48	556	259	152
Ttc7	1472	943	3048	2486	2301	427	351	3822	2085	2199
Ttc6	168	202	238	206	236	226	374	388	212	102
Ttc5	533	472	847	745	730	257	192	1137	592	408
Ttc41	243	383	197	209	287	214	473	386	233	201
Ttc4	477	507	913	740	780	216	271	1007	604	526
Ttc39d	15	3	13	16	13	0	0	14	5	14
Ttc39c	79	43	86	76	60	15	28	120	93	22
Ttc39b	172	160	235	193	374	161	84	453	285	168
Ttc39aos1	26	36	30	29	23	0	12	30	39	26
Ttc39a	1026	661	1570	1500	1262	259	324	1823	1142	794
Ttc38	934	862	1314	1268	1362	274	589	2157	1169	942
Ttc37	134	77	131	172	141	119	38	413	157	220
Ttc36	211	259	503	365	519	68	132	580	365	217
Ttc34	147	187	245	365	299	68	68	500	233	137
Ttc33	119	84	227	244	202	22	8	595	269	340
Ttc32	124	170	115	134	233	27	158	240	164	61
Ttc30b	236	212	393	454	518	62	139	779	445	263
Ttc30a2	4	0	7	3	0	0	0	2	0	10
Ttc30a1	34	66	100	89	107	18	0	112	108	34
Ttc3	1068	1385	1441	1451	2000	1605	1982	2401	1291	909
Ttc29	278	153	583	592	539	42	90	1021	566	383
Ttc28	285	415	443	415	719	247	459	755	481	322
Ttc27	158	123	332	310	255	8	8	505	192	205
Ttc26	184	174	320	361	326	35	74	553	297	211
Ttc25	798	1017	1206	1139	1357	730	962	1583	1073	479
Ttc23l	2	1	3	4	12	2	8	8	0	0
Ttc23	201	154	410	383	306	78	150	516	252	231
Ttc22	107	135	213	181	150	20	25	133	72	95
Ttc21b	174	172	319	307	373	135	177	569	345	184
Ttc21a	1388	1814	1960	1878	2356	492	825	2768	2017	1260
Ttc19	165	138	187	180	240	117	173	325	154	147
Ttc17	667	565	1177	955	1419	249	455	1771	996	821
Ttc16	756	1140	863	819	1144	435	1075	1172	954	427
Ttc14	580	817	558	605	989	603	566	881	511	514
Ttc13	465	445	667	697	779	391	275	1212	752	571
Ttc12	863	815	948	919	1243	307	489	1463	912	400
Ttc1	484	426	696	716	871	284	387	1166	434	461
Ttbk2	139	149	190	172	240	48	110	334	131	100
Ttbk1	0	2	0	2	1	0	0	6	0	0
Tstd3	80	60	40	54	92	18	6	69	33	22
Tstd2	366	395	554	546	838	230	234	1050	519	461
Tstd1	20	28	55	48	71	8	45	74	66	25
Tsta3	628	460	1239	979	790	239	320	1431	766	570
Tst	3015	2062	5424	4923	4974	510	909	7622	3307	2431
Tssk6	0	1	6	11	2	0	0	9	7	0
Tssk4	31	38	51	54	38	13	17	46	49	41
Tssk3	0	3	6	7	5	0	5	1	0	0
Tssk1	8	1	10	1	12	8	6	7	14	0
Tssc4	717	635	1107	1037	846	182	276	1224	653	704
Tsr3	530	399	695	555	611	383	393	769	340	357
Tsr2	228	247	592	524	494	170	84	733	323	277
Tsr1	412	431	910	650	750	349	163	1260	622	717
Tspyl5	10	9	48	30	39	0	3	70	27	51
Tspyl4	556	349	1097	979	983	146	162	1675	935	636
Tspyl3	27	29	126	77	91	0	5	117	48	73
Tspyl2	1054	1386	1228	1066	1337	952	1268	1830	854	870
Tspyl1	636	517	1089	1014	1296	153	149	2144	1255	763
Tspoap1	265	360	375	371	580	157	151	534	427	165
Tspo	4361	2636	7737	7005	6887	720	797	9283	4347	4043
Tspear	6	0	1	3	1	0	3	2	22	0
Tspan9	2728	1629	5436	4860	4083	690	324	6341	3006	2684
Tspan8	375	113	582	446	480	126	49	770	433	306
Tspan7	98	81	174	127	237	41	24	256	125	92
Tspan6	45	37	69	65	84	33	14	93	68	28
Tspan5	34	53	158	135	123	36	36	141	80	54
Tspan4	828	689	1151	1135	1611	237	247	1903	1030	800
Tspan33	61	44	75	78	87	0	34	141	89	40
Tspan32os	2	10	3	0	5	0	16	22	5	3
Tspan32	8	0	10	0	5	0	6	1	2	1
Tspan31	1259	1128	2029	2364	2280	619	738	2829	1070	1135
Tspan3	410	395	677	720	961	278	155	1154	649	442
Tspan2os	5	1	11	1	5	1	4	7	10	2
Tspan2	766	597	1096	1059	1852	230	209	2749	1429	860
Tspan18	0	0	8	6	10	0	0	3	6	0
Tspan17	515	367	687	663	796	102	111	897	588	275
Tspan15	1075	885	1722	1834	2060	724	499	2552	873	817
Tspan14	744	610	1783	1759	1284	98	77	1983	955	1091
Tspan13	258	158	445	321	494	116	72	678	359	211
Tspan12	378	306	673	573	762	225	195	1566	664	579
Tspan11	3732	2878	6728	5964	5947	789	1313	8518	3839	4103
Tspan1	2000	825	4954	4587	3424	240	192	6016	3876	2320
Tsnaxip1	646	858	685	577	820	359	452	902	730	340
Tsnax	423	307	868	663	766	121	136	1260	643	514
Tsn	886	1007	1237	1323	1548	632	385	2149	1224	1001
Tsku	279	302	508	508	516	44	141	782	562	288
Tsks	6	0	2	7	4	2	0	0	0	1
Tsix	215	362	170	244	405	1035	810	283	289	160
Tshz3	7	12	12	16	21	0	7	16	9	10
Tshz2	226	183	280	275	300	116	231	589	372	267
Tshz1	601	853	886	773	1087	514	503	1276	692	461
Tshr	10	10	2	10	3	0	8	10	15	0
Tshb	3	0	2	6	4	20	0	11	0	14
Tsga10	108	202	180	226	263	127	98	427	294	109
Tsg101ps	395	272	632	642	694	129	109	1033	380	412
Tsg101	651	485	839	907	962	410	199	1515	674	552
Tsfm	253	175	418	433	279	42	74	665	399	245
Tsen54	446	385	591	553	601	169	271	636	458	285
Tsen34	1117	909	2170	2080	1948	101	281	2661	1349	1162
Tsen2	116	104	212	184	148	31	12	241	135	169
Tsen15	111	84	152	162	148	53	53	213	95	40
Tsc22d4	1425	1283	2617	2388	2303	357	695	2760	1426	1288
Tsc22d3	1188	1297	1874	1867	2609	631	696	4130	1070	1134
Tsc22d2	246	431	393	302	624	286	191	747	532	433
Tsc22d1	6537	5912	7769	7652	11127	3465	4126	14814	6559	5287
Tsc2	2454	2051	3757	3274	3342	1284	1280	4945	2634	2207
Tsc1	579	643	713	623	821	629	537	1016	589	470
Tsacc	9	8	16	10	10	48	3	38	7	20
Trub2	249	169	456	390	307	160	60	568	244	307
Trub1	87	99	103	145	108	30	42	186	113	87
Trrap	1357	1772	2338	2118	3213	1448	1403	3572	1813	1651
Trpv6	725	618	1130	953	1132	320	272	1233	614	528
Trpv4	81	31	87	83	82	94	32	124	80	79
Trpv3	0	1	2	4	5	0	1	0	1	0
Trpv2	10	2	20	21	22	0	21	7	7	52
Trpv1	2	0	0	4	0	0	0	6	0	0
Trpt1	272	218	284	319	373	180	228	471	167	195
Trps1	58	56	62	69	101	42	69	121	78	43
Trpm7	715	1017	901	799	1448	713	734	1699	1011	617
Trpm6	2215	2363	3960	3658	4090	1355	1467	5681	2596	2779
Trpm5	11	0	8	9	12	0	9	21	19	2
Trpm4	1458	1095	2171	1936	2036	359	492	2509	1560	1116
Trpm3	2	4	0	0	0	21	0	0	0	0
Trpm2	4	1	3	6	3	0	17	1	7	0
Trpc4ap	2049	1560	3984	3847	3733	396	971	5197	2852	2225
Trpc1	12	13	15	8	15	57	0	23	19	4
Trp73	599	598	816	832	763	258	229	1106	734	450
Trp63	29	7	15	10	35	8	0	98	6	25
Trp53rkb	27	44	76	62	88	5	15	90	31	54
Trp53rka	91	101	299	264	343	29	87	469	191	222
Trp53inp2	4029	4011	7361	6509	6576	1023	1153	9172	4282	4152
Trp53inp1	401	509	473	403	845	364	349	1015	562	311
Trp53i13	362	248	530	454	467	118	89	558	262	182
Trp53i11	1309	847	2157	2294	1934	273	273	2334	1242	984
Trp53cor1	3	4	0	3	2	0	15	3	0	0
Trp53bp2	1124	1250	1441	1413	2195	751	910	2927	1355	918
Trp53bp1	591	811	1075	983	1131	504	495	1317	822	637
Trp53	759	911	1564	1401	1673	328	483	1655	882	831
Trove2	645	663	1069	1057	1373	461	393	1832	1279	741
Troap	235	364	275	426	284	53	21	173	90	36
Tro	0	0	7	1	0	0	0	0	1	0
Trnt1	244	278	397	279	429	193	112	579	390	321
Trnp1	19	2	17	16	13	11	1	30	18	13
Trnau1ap	479	371	876	738	872	131	344	1165	478	581
Trmu	345	360	587	466	570	177	391	659	322	270
Trmt61b	27	6	46	43	29	7	4	57	35	27
Trmt61a	45	51	134	145	93	30	4	185	73	183
Trmt6	302	303	515	484	459	260	310	632	348	368
Trmt5	80	64	129	107	133	17	49	187	169	74
Trmt44	83	77	98	112	115	33	3	138	128	101
Trmt2b	324	383	416	496	500	182	97	856	364	326
Trmt1l	679	760	917	852	1198	743	850	1668	966	739
Trmt13	154	163	124	172	166	124	174	202	102	122
Trmt12	154	94	227	202	226	27	77	361	154	179
Trmt112ps2	456	298	640	598	771	95	194	1084	701	516
Trmt112	240	167	361	314	338	48	131	491	225	202
Trmt11	73	91	94	107	119	22	25	212	122	98
Trmt10c	151	99	210	160	196	55	61	281	203	165
Trmt10b	181	149	279	246	296	84	78	373	162	101
Trmt10a	130	163	124	126	174	112	201	177	127	91
Trmt1	732	804	1077	919	1001	328	602	1130	700	591
Trmo	99	58	151	80	77	34	44	171	101	53
Trit1	301	282	462	435	508	154	188	615	339	296
Trir	2084	1989	2599	2595	3111	757	744	3120	1322	1501
Triqk	38	16	83	111	68	4	22	179	59	19
Trip6	1085	827	2074	1730	1814	461	491	2412	1247	1065
Trip4	327	281	438	503	504	256	271	817	458	334
Trip13	60	31	122	137	68	10	0	58	71	18
Trip12	1179	1244	2233	2002	2346	796	815	3912	2268	1855
Trip11	869	1071	1144	1133	1491	1047	998	1973	1223	1081
Trip10	1257	1440	1894	1752	2551	807	1328	2881	1370	1427
Triobp	1306	1328	2016	2253	2024	419	390	2855	1670	1207
Trio	299	416	437	410	793	238	476	868	451	410
Trim9	0	0	0	0	0	0	0	10	0	10
Trim80	0	1	0	0	2	0	0	0	5	0
Trim8	2703	2901	4594	4908	5307	1504	1588	6331	2732	3109
Trim72	5	15	7	5	15	0	27	14	8	5
Trim7	9	25	9	14	33	52	44	35	9	7
Trim69	0	0	1	0	2	0	0	2	0	0
Trim68	565	696	859	811	876	304	418	1153	659	479
Trim67	1	1	5	0	0	0	0	4	0	0
Trim66	0	1	1	0	0	0	0	2	0	13
Trim65	72	115	203	129	244	71	112	409	185	153
Trim62	735	801	1156	1253	1163	422	399	1892	1000	823
Trim6	11	30	24	23	47	5	5	32	55	58
Trim59	124	122	123	190	196	14	33	138	85	85
Trim56	1258	1425	2535	2125	2414	1631	1284	3418	2064	2110
Trim55	1	1	6	5	0	0	0	0	0	0
Trim47	136	94	185	174	183	35	34	220	153	236
Trim46	214	153	266	247	278	78	23	408	128	96
Trim45	74	55	130	110	121	0	8	184	111	39
Trim44	977	889	1939	1570	1831	376	446	3222	1438	1560
Trim43a	0	4	3	0	1	0	19	8	0	0
Trim41	1254	1393	1935	1925	1868	394	681	2714	1419	1065
Trim40	0	0	0	4	0	0	0	4	0	0
Trim39	994	1340	1143	1038	1597	1035	811	1650	1197	709
Trim37	462	398	837	976	854	130	151	1318	875	479
Trim36	12	14	3	15	17	4	2	28	0	0
Trim35	239	219	682	700	615	45	99	1006	606	444
Trim34b	7	10	13	9	11	6	7	22	15	20
Trim34a	67	68	84	111	134	105	58	150	79	33
Trim33	369	470	557	514	832	523	508	1089	624	416
Trim32	115	51	230	249	185	8	45	317	129	175
Trim30a	1	0	11	63	12	0	0	30	30	1
Trim3	1846	2104	2922	2804	2743	650	1362	3525	2075	1381
Trim29	23	1	22	22	4	0	0	27	48	44
Trim28	2959	2709	5249	4963	4566	765	1178	6212	3740	2885
Trim27	900	818	1822	1614	1502	277	315	2333	1264	1111
Trim26	1532	1597	2424	2092	2261	440	881	3236	1600	1291
Trim25	454	522	1097	1193	1215	238	158	1841	998	824
Trim24	365	393	578	502	864	351	468	954	663	348
Trim23	159	168	197	214	348	65	57	439	192	203
Trim21	171	142	395	304	311	41	56	550	251	266
Trim2	694	605	831	712	1078	385	602	1424	852	584
Trim17	16	16	42	37	16	49	23	51	30	2
Trim16	313	194	215	299	398	393	186	418	120	110
Trim15	13	12	14	18	18	0	15	17	1	12
Trim14	79	46	163	171	92	21	45	247	122	89
Trim13	135	198	217	199	251	78	118	345	176	175
Trim12c	243	341	399	526	641	245	224	637	315	220
Trim11	782	841	1064	1022	1187	432	390	1617	787	642
Trim10	13	4	8	11	14	14	8	9	6	2
Tril	110	65	277	207	351	65	104	588	144	214
Trib3	112	84	210	182	267	36	36	278	176	215
Trib2	213	278	255	341	454	96	96	727	348	143
Trib1	1592	1688	1928	1762	3521	1278	1544	4843	1780	1893
Triap1	324	224	775	638	505	125	98	1206	433	319
Trf	301	296	474	499	588	59	139	540	361	150
Trex2	12	10	1	11	14	0	0	2	0	6
Trdn	1	0	0	0	0	0	3	2	0	0
Trdmt1	78	28	101	91	105	16	44	199	91	119
Trbc2	1	2	2	5	0	0	0	3	0	15
Trbc1	0	0	1	1	0	0	0	0	0	2
Trat1	1	0	1	0	0	0	0	1	2	0
Trappc9	584	404	1425	1347	870	116	179	1595	956	740
Trappc8	576	520	898	799	1132	578	411	1439	914	564
Trappc6b	696	644	1076	979	1250	444	302	1809	808	795
Trappc6a	648	507	951	1026	950	138	257	1128	588	455
Trappc5	564	579	1042	919	1001	64	231	1359	626	658
Trappc4	439	196	1078	904	841	43	66	1539	809	692
Trappc3	1008	926	1853	1635	1816	172	353	2118	996	775
Trappc2l	446	398	733	657	642	99	242	989	531	316
Trappc2	61	78	141	124	148	43	4	275	113	54
Trappc13	521	480	826	834	875	298	172	1348	656	575
Trappc12	429	316	1005	808	764	66	71	1231	635	521
Trappc11	576	675	1114	1024	1241	330	403	1761	1106	834
Trappc10	511	530	1160	1180	1293	136	280	2120	1172	781
Trappc1	459	348	739	597	674	229	148	865	256	306
Trap1	1704	1433	3617	2980	2566	535	834	4795	2495	2354
Tram2	66	96	85	82	102	45	29	108	127	27
Tram1	1499	1543	2641	2526	3026	622	629	4781	2427	2290
Trak2	391	366	616	693	873	232	214	1204	661	548
Trak1	2777	2597	4932	4206	5085	1202	1500	8132	4372	3518
Traip	114	134	152	170	149	82	2	77	59	17
Trafd1	782	908	1598	1645	1513	176	244	1678	1061	933
Traf7	1495	1655	2691	2728	2715	694	846	3461	1558	1504
Traf6	288	262	476	396	631	54	80	900	528	508
Traf4	1008	938	1524	1677	1674	208	417	2068	878	865
Traf3ip3	0	0	0	6	0	0	0	0	0	11
Traf3ip2	492	466	742	850	906	131	279	1283	512	437
Traf3ip1	1028	1309	1771	1790	1893	488	429	2545	1722	1143
Traf3	355	422	739	681	904	158	128	946	614	675
Traf2	970	1023	1829	1497	1963	411	402	2142	1145	954
Traf1	2100	2351	3301	2669	4590	1475	2459	5039	2557	1411
Tradd	259	240	536	396	463	194	110	598	391	372
Trac	1	0	0	8	2	0	0	3	0	0
Trabd2b	7	0	1	11	18	0	0	9	1	0
Trabd	2207	2026	4062	3551	3491	703	745	4783	2666	2882
Tra2b	1411	1704	1419	1381	1900	6112	4214	2393	1265	1088
Tra2a	1802	2502	1843	1587	3149	4240	3433	3783	2110	1820
Tpx2	472	636	846	1239	805	165	1	450	419	156
Tpte	3	6	2	0	1	0	4	0	0	0
Tpt1ps6	0	2	6	0	3	0	1	5	0	2
Tpt1ps3	12400	13300	20168	18931	33035	6508	11009	45866	18055	16763
Tpt1	1571	1618	2377	2904	3571	492	805	4660	2013	2107
Tpst2	477	433	788	748	806	102	150	981	376	574
Tpst1	89	33	210	211	155	68	17	254	124	102
Tprn	304	292	554	558	528	36	94	736	298	260
Tprkb	466	453	712	592	681	261	302	1004	412	473
Tprgl	1185	745	1945	1746	2256	356	432	3288	1349	1575
Tprg	3	1	0	4	5	2	0	5	0	5
Tpra1	821	941	1433	1346	1785	440	756	1807	1007	981
Tpr	2965	3358	4596	4535	4678	2003	3014	6415	3680	3426
Tppp3	11694	9172	15422	15698	17206	2647	3615	20160	9074	6477
Tppp	126	78	231	278	204	46	16	611	310	253
Tpp2	603	723	786	887	1088	847	625	1313	813	727
Tpp1	2392	2621	4781	4316	5401	1490	1519	6399	3105	2435
Tpmt	33	41	23	43	55	14	1	90	3	14
Tpm4	3051	2308	5677	5619	5119	1218	1062	7789	3794	3651
Tpm3rs7	4413	3565	7988	7348	7063	1774	1551	10364	4668	4940
Tpm3	1299	1330	1835	1741	1990	556	607	2464	1247	1320
Tpm2	149	111	111	103	270	97	22	126	83	71
Tpm1	8567	7383	14443	12103	15078	4785	5099	19116	9733	9958
Tpk1	137	97	348	243	290	61	53	461	260	132
Tpirs11	382	143	717	684	455	14	45	848	435	395
Tpi1	2874	1428	6023	5537	3804	688	504	7639	3466	3166
Tph2	0	1	2	0	4	8	0	3	0	9
Tpgs2	96	90	179	177	159	44	57	142	129	91
Tpgs1	697	523	1072	1223	1064	121	195	1127	655	650
Tpd52ps	59	28	131	95	110	0	10	140	76	66
Tpd52l2	1544	1423	2557	2269	2906	684	808	3447	1654	1452
Tpd52l1	21	50	48	58	97	25	5	116	40	33
Tpd52	1244	995	2205	2144	2515	336	427	3562	1672	1588
Tpcn2	701	762	887	685	1017	323	532	1229	678	558
Tpcn1	561	508	869	781	899	75	250	1127	598	377
Tpbgl	2	8	19	27	51	0	0	57	32	56
Tpbg	24	36	53	95	115	0	29	106	46	26
Tox4	548	436	1102	1037	1044	160	181	1668	761	937
Tox3	82	70	128	124	139	110	27	208	124	87
Tox2	1	9	11	9	14	0	18	31	11	0
Tox	13	28	57	47	36	0	15	123	43	76
Tor4a	855	556	1941	1820	1612	168	112	2345	1456	1210
Tor3a	461	315	883	965	633	179	80	1103	624	443
Tor2a	686	688	1183	1110	1098	286	291	1763	564	642
Tor1b	672	650	1306	1056	1246	200	273	1643	1174	816
Tor1aip2	849	632	1406	1428	1668	230	310	2086	1147	861
Tor1aip1	447	411	918	808	870	276	328	1490	816	661
Tor1a	387	342	744	646	718	191	143	995	383	378
Topors	980	1349	1215	1183	1908	1926	2072	2120	1102	973
Topbp1	779	869	1095	1167	1017	418	131	1234	992	565
Topaz1	12	13	15	15	2	8	14	24	6	11
Top3b	1213	1219	1819	1551	1882	770	769	2236	1180	804
Top3a	371	289	475	450	490	309	212	574	271	249
Top2b	1060	1010	1360	1290	1785	393	495	2695	1410	1073
Top2a	1907	2437	2452	3461	2194	981	265	1392	1700	725
Top1mt	156	127	158	188	196	39	49	287	156	114
Top1	4974	6367	5366	5546	8163	8180	9769	9325	5199	4571
Tonsl	3286	2744	5154	4831	5149	1274	1085	5923	2985	3005
Tomt	0	5	0	1	0	0	0	8	0	0
Tomm70a	456	287	676	636	646	133	119	1204	681	731
Tomm7	149	186	344	239	577	200	129	789	462	461
Tomm6os	12	16	26	27	48	0	0	22	6	20
Tomm5	152	144	251	219	315	60	34	364	167	160
Tomm40l	471	434	993	989	761	78	159	1112	594	454
Tomm40	803	976	1355	1463	1216	331	458	1627	878	776
Tomm34	450	483	600	595	746	254	337	1008	603	411
Tomm22	410	347	694	610	653	136	128	830	400	391
Tomm20l	4	6	4	3	4	0	0	9	2	0
Tomm20	331	203	481	483	525	13	82	932	419	463
Tom1l2	925	860	1940	1663	1582	336	309	2769	1450	1068
Tom1l1	886	834	1465	1162	1440	401	518	2209	923	980
Tom1	55	71	42	45	68	78	114	81	61	13
Tollip	801	729	1662	1715	1483	275	277	2658	1502	943
Togaram2	2057	2338	2647	2571	2507	847	1128	3116	2150	1651
Togaram1	278	296	418	385	857	221	192	865	564	434
Toe1	377	263	549	516	601	110	235	734	341	354
Tob2	752	610	1127	1166	1550	167	433	1688	815	863
Tob1	927	1247	1297	1325	2470	757	661	2696	1474	953
Tnxb	324	340	522	311	640	308	597	963	383	329
Tns4	10	6	2	5	2	0	0	8	5	41
Tns3	2384	2538	3610	3329	4781	1005	1334	7541	3810	2771
Tns2	3233	3095	4327	3601	5813	1489	2942	7361	3952	2385
Tns1	4966	4077	7776	7606	8489	4834	3142	10744	4741	4710
Tnrc6c	759	828	917	823	1248	964	1288	1514	784	624
Tnrc6b	1129	1304	1628	1334	2223	1540	1664	2279	1361	1063
Tnrc6a	2053	2537	2305	2131	3273	5139	4467	3518	2194	1778
Tnrc18	1903	2165	2888	2751	3618	1160	1210	4477	2294	2234
Tnr	0	1	1	0	5	0	0	5	0	6
Tnpo3	1430	1754	2126	2087	2594	2401	2050	3111	1732	1512
Tnpo2	639	809	1220	1194	1357	233	251	1726	988	855
Tnpo1	365	506	809	831	1060	202	171	1438	1090	624
Tnnt3	0	0	3	1	2	0	0	2	0	0
Tnnt2	3	1	0	0	2	0	8	4	12	0
Tnnt1	1	14	0	16	1	0	0	13	0	4
Tnni3	447	466	274	228	405	536	533	388	352	119
Tnni2	11	5	1	5	1	1	19	2	0	0
Tnni1	8	0	0	3	6	0	0	5	0	0
Tnnc2	2	1	3	1	3	4	10	0	0	0
Tnnc1	6	0	0	0	0	2	3	0	0	1
Tnn	517	461	733	799	900	114	274	1402	659	312
Tnks2	878	799	1427	1466	2192	443	433	2784	1778	1309
Tnks1bp1	3523	3691	6080	5741	7684	1702	2021	9061	4707	3685
Tnks	57	85	89	91	111	43	92	169	153	96
Tnk2	1738	1545	1982	1966	1954	564	735	2266	1437	850
Tnk1	1655	2220	2416	2234	2995	1331	1959	3348	1970	1355
Tnip3	492	447	919	818	1028	437	116	684	429	651
Tnip2	473	558	771	554	735	216	376	1027	698	543
Tnip1	1437	1121	2658	2113	2327	514	616	3079	1281	1585
Tnik	9	3	7	6	24	0	13	22	14	4
Tnfsfm13	17	24	28	29	48	17	19	43	23	11
Tnfsf9	259	328	385	425	606	168	197	613	293	479
Tnfsf18	1	11	0	0	3	0	0	1	0	0
Tnfsf15	143	216	188	209	311	132	83	215	98	104
Tnfsf14	8	1	2	9	12	0	6	4	5	5
Tnfsf13os	135	194	544	429	628	49	57	598	184	245
Tnfsf13b	15	10	21	18	13	23	7	15	0	10
Tnfsf13	229	107	529	434	403	23	37	645	265	322
Tnfsf12	61	56	78	125	106	8	58	162	58	53
Tnfsf10	47	99	175	194	216	41	18	313	209	268
Tnfrsf9	967	761	3009	2416	1698	198	58	2916	1192	2440
Tnfrsf8	18	14	16	19	12	0	0	4	0	0
Tnfrsf4	11	14	26	34	48	45	8	27	10	9
Tnfrsf26	0	0	2	13	0	0	0	0	0	1
Tnfrsf25	56	82	66	96	106	107	98	125	78	53
Tnfrsf23	82	78	79	66	50	117	133	120	29	32
Tnfrsf22	13	3	2	11	6	0	0	18	0	4
Tnfrsf21	259	254	566	624	856	71	217	1358	622	303
Tnfrsf1b	357	296	1108	879	797	99	117	1066	614	713
Tnfrsf1a	1917	1336	3515	3477	2653	299	425	3530	1950	2191
Tnfrsf19	27	1	18	25	17	0	8	47	35	12
Tnfrsf18	47	28	46	65	36	0	9	52	15	54
Tnfrsf14	139	123	151	168	109	65	38	169	124	151
Tnfrsf13c	0	0	0	5	1	0	0	0	0	0
Tnfrsf12a	538	529	526	493	861	281	700	952	344	422
Tnfrsf11b	1	9	26	13	59	0	7	26	33	49
Tnfrsf11a	375	494	1011	786	983	184	113	1241	551	564
Tnfrsf10b	58	75	88	109	79	1	16	91	53	77
Tnfaip8l3	52	65	57	75	110	54	100	222	73	51
Tnfaip8l2	2	0	0	6	0	0	0	0	0	14
Tnfaip8l1	181	102	261	258	177	0	33	256	123	122
Tnfaip8	188	156	277	310	335	133	93	399	246	188
Tnfaip3	575	642	1440	1212	1838	445	204	2138	1124	2220
Tnfaip2	220	365	1054	1010	1122	103	96	514	660	1302
Tnfaip1	4569	4837	8029	7073	9227	2973	3764	11262	4712	5594
Tnf	20	36	75	59	35	0	0	19	60	85
Tnc	18	22	41	20	53	6	0	44	23	24
Tmx4	199	178	350	331	353	92	146	611	313	309
Tmx3	422	540	450	490	845	212	222	1128	706	524
Tmx2	359	271	645	587	513	41	97	796	394	374
Tmx1	348	339	741	662	899	157	67	1349	806	550
Tmub2	914	826	1581	1515	1545	287	352	2233	975	921
Tmub1	345	207	453	392	562	129	132	534	299	278
Tmtc4	85	85	120	144	123	27	4	123	166	53
Tmtc3	168	214	212	216	417	117	94	547	293	204
Tmtc2	143	150	170	191	239	61	21	368	287	180
Tmtc1	4	6	18	8	12	0	0	21	9	2
Tmsb4x	29582	24926	33000	30189	44927	20398	27582	56986	24471	22283
Tmsb15b1	4	0	1	0	2	0	0	3	4	0
Tmsb10	285	450	343	275	618	228	634	427	158	139
Tmprss9	4	0	17	3	16	0	0	19	1	7
Tmprss6	6	4	7	1	0	0	0	1	0	0
Tmprss4	2729	2489	4438	4258	3851	430	672	4882	2252	2583
Tmprss3	2	0	6	0	1	0	12	5	0	15
Tmprss2	2045	2020	3435	3281	3510	910	944	4680	2867	1656
Tmprss13	48	2	60	34	31	0	35	63	44	7
Tmprss11g	1	1	1	0	4	0	0	1	9	0
Tmppe	277	355	357	320	446	117	198	421	332	187
Tmpo	1737	2028	2659	2890	3111	666	583	3874	2244	1520
Tmod4	133	171	131	128	217	148	381	221	100	46
Tmod3	934	734	1828	1588	1877	417	444	3376	1698	1484
Tmod2	0	4	10	5	5	0	0	0	0	1
Tmod1	712	752	765	688	1620	685	1179	2372	717	607
Tmlhe	74	48	129	129	200	32	12	240	79	96
Tmigd3	37	53	102	69	80	26	1	114	46	45
Tmie	242	289	478	397	489	213	266	624	299	193
Tmf1	1043	1449	1267	1196	1861	1458	2213	1853	1035	1070
Tmem9b	696	401	994	959	912	179	132	1514	728	564
Tmem98	1233	701	2119	1987	1868	140	166	2795	1008	916
Tmem97	753	586	1469	1367	1255	183	245	2057	784	995
Tmem95	5	23	14	9	22	12	0	7	3	11
Tmem94	2563	2848	4582	4327	4414	840	1526	5720	3219	2371
Tmem91	11	11	12	10	6	6	1	16	13	0
Tmem9	960	514	1708	1561	1223	150	126	2255	908	880
Tmem8b	220	196	329	237	325	77	34	484	286	216
Tmem88b	9	14	17	18	16	0	0	42	39	13
Tmem88	190	124	210	199	178	16	38	253	119	64
Tmem87b	319	414	526	490	764	245	204	1080	574	377
Tmem87a	767	732	975	1034	1459	485	450	1835	1076	779
Tmem86b	141	128	148	115	200	73	57	230	121	77
Tmem86a	91	80	160	161	226	16	31	269	109	79
Tmem82	296	230	527	443	483	51	58	498	202	255
Tmem81	84	109	132	143	143	194	56	273	115	54
Tmem80	358	253	443	461	593	181	188	708	340	395
Tmem8	1592	1154	2615	2120	2996	587	812	4083	1929	1827
Tmem79	416	351	915	877	717	93	157	841	499	443
Tmem71	4	18	26	21	29	21	11	26	28	10
Tmem70	186	130	324	324	303	93	81	545	298	189
Tmem69	108	117	210	189	150	88	62	229	159	122
Tmem68	74	58	104	101	146	35	39	283	168	121
Tmem67	215	178	347	406	450	132	96	603	414	178
Tmem65	197	138	280	345	324	193	52	542	286	186
Tmem64	133	95	277	243	419	62	59	592	360	210
Tmem63b	1873	1729	2963	3004	3518	902	1078	4869	2400	1761
Tmem63a	1842	1372	3302	3117	2959	456	680	4232	2385	1813
Tmem62	344	370	610	626	762	373	392	1063	521	410
Tmem60	114	126	214	245	263	86	70	289	107	154
Tmem59l	136	144	215	189	207	59	30	200	99	101
Tmem59	4040	2634	7842	6995	8253	944	883	13554	5858	4570
Tmem57	792	964	1346	1088	1626	609	978	2528	1346	942
Tmem56	367	475	573	594	762	126	152	1188	658	618
Tmem55b	770	677	1103	1168	1438	216	267	1754	781	653
Tmem55a	310	250	484	471	667	271	134	830	459	358
Tmem54	139	93	260	286	182	19	9	265	101	66
Tmem53	146	142	362	278	337	62	58	407	227	136
Tmem52	56	49	59	36	62	39	92	61	11	31
Tmem50b	3319	2801	5574	5444	6749	525	1037	9243	4149	4051
Tmem50a	1259	913	2027	1905	2294	510	702	3293	1507	1453
Tmem5	309	247	454	441	525	156	210	818	359	332
Tmem47	10	10	18	20	35	1	0	79	43	49
Tmem45b	6	0	3	5	5	0	0	1	0	14
Tmem44	86	57	119	83	79	0	32	142	115	33
Tmem43	936	759	1736	1532	1853	301	367	2665	1163	1094
Tmem42	656	306	1263	951	812	282	374	1733	698	745
Tmem41b	385	289	543	435	515	180	166	995	434	360
Tmem41a	229	143	348	295	315	141	89	421	314	153
Tmem40	17	26	25	55	53	46	10	61	25	6
Tmem39b	102	169	227	219	256	108	68	339	70	129
Tmem39a	467	555	920	881	931	263	390	1443	709	747
Tmem38b	572	459	924	796	988	271	222	1388	670	450
Tmem38a	138	135	301	297	268	93	51	383	190	151
Tmem37	541	347	616	783	811	206	105	862	298	276
Tmem35b	101	90	235	191	319	36	32	398	119	169
Tmem35a	13	7	22	32	24	0	0	53	16	0
Tmem33	657	530	1026	934	1230	174	173	1820	951	1018
Tmem30c	9	4	0	0	0	9	1	0	0	1
Tmem30b	653	411	1283	1105	1275	168	106	2485	1261	955
Tmem30a	2743	2617	3558	3649	4552	1456	1152	6794	3514	3718
Tmem29	94	130	178	145	195	48	68	257	107	117
Tmem28	260	199	530	388	481	33	174	932	347	480
Tmem269	6	0	1	1	2	0	2	1	0	5
Tmem268	566	544	896	963	862	137	278	1244	776	640
Tmem267	5	5	11	11	16	0	0	24	6	11
Tmem266	39	12	10	7	39	0	0	39	25	15
Tmem263	139	182	195	276	396	34	0	477	271	141
Tmem262	1	0	0	0	0	0	0	1	0	0
Tmem260	168	203	327	323	368	154	97	526	337	183
Tmem259	3209	2983	4094	4191	4631	1233	2388	5538	2729	2580
Tmem258	308	436	597	473	773	378	226	1152	409	590
Tmem256	327	279	456	374	509	199	141	551	333	210
Tmem255a	4	1	1	3	7	0	0	7	6	6
Tmem253	4	11	16	26	10	14	18	28	11	0
Tmem251	120	135	228	198	276	12	53	357	122	123
Tmem250ps	1216	991	2332	1991	2206	320	528	2966	1377	1327
Tmem25	114	167	211	164	219	93	154	228	174	90
Tmem248	1355	1164	2400	2309	2192	295	470	3886	1896	1854
Tmem246	406	329	770	750	825	133	118	1123	486	322
Tmem245	1457	1841	1495	1503	2871	1302	1670	3152	1885	1299
Tmem243	4275	3993	5986	5268	7347	2472	2639	9995	4264	5136
Tmem242	686	445	1259	1032	1043	143	227	1663	800	631
Tmem241	53	48	99	76	107	5	44	168	93	80
Tmem240	24	41	36	29	78	49	31	27	9	0
Tmem238	570	360	840	905	831	180	191	983	540	644
Tmem237	171	193	256	355	360	94	25	591	258	195
Tmem236	0	1	0	4	0	0	0	1	0	0
Tmem234	2822	3159	3845	3541	4316	2095	3329	4811	2313	2070
Tmem232	121	85	202	211	257	19	22	402	175	171
Tmem231	274	205	596	617	485	68	109	790	390	307
Tmem230	264	228	499	442	608	128	68	866	249	229
Tmem229b	24	10	32	50	25	0	0	39	23	20
Tmem222	453	376	874	838	685	202	326	1076	473	545
Tmem221	4	1	18	12	12	0	0	14	13	4
Tmem220	154	152	341	282	273	74	52	566	314	234
Tmem219	436	340	749	589	758	119	96	944	484	358
Tmem218	64	56	188	181	147	82	17	271	112	102
Tmem216	178	160	400	319	299	26	25	555	225	255
Tmem214	1732	1871	3492	3079	3027	409	829	4363	1963	1834
Tmem213	92	80	172	86	258	33	33	208	108	99
Tmem212	690	641	1075	1118	1284	184	266	1717	825	499
Tmem209	162	181	497	462	433	50	62	806	391	371
Tmem208	647	505	919	1073	911	143	367	1418	594	595
Tmem206	70	119	171	206	218	66	15	191	117	119
Tmem205	835	792	1531	1442	1669	317	387	2395	1162	926
Tmem204	0	6	6	1	6	0	0	14	0	4
Tmem203	180	131	298	265	355	20	88	415	268	172
Tmem202	8	17	12	31	25	0	11	31	32	4
Tmem201	355	300	694	572	505	136	93	843	529	516
Tmem200b	3	17	23	34	28	0	4	56	43	12
Tmem2	151	131	200	273	321	211	96	368	248	186
Tmem199	360	293	549	517	507	107	94	805	433	404
Tmem198b	141	89	235	209	164	13	65	242	201	148
Tmem198	201	196	192	178	189	49	106	272	157	139
Tmem192	171	71	376	326	350	27	48	438	215	242
Tmem191c	57	55	42	45	87	21	12	57	43	43
Tmem19	429	259	797	742	692	122	102	1037	548	403
Tmem189	733	767	1313	1371	1182	186	349	1676	729	779
Tmem186	133	219	301	316	381	43	50	473	236	214
Tmem185b	150	124	256	287	297	92	53	405	183	194
Tmem185a	239	264	508	502	525	99	106	930	311	244
Tmem184c	112	138	182	232	215	69	68	316	119	129
Tmem184b	1218	1298	2609	2390	2397	346	586	3407	1732	1591
Tmem184a	998	1039	1820	1648	1966	123	378	2353	1140	854
Tmem183a	915	925	1273	1336	1571	307	414	2012	1075	965
Tmem181cps	17	28	21	23	39	16	5	47	39	12
Tmem181bps	194	299	255	204	400	267	242	473	207	175
Tmem181a	63	81	78	75	136	49	77	133	143	88
Tmem18	186	173	397	315	414	7	118	568	376	263
Tmem178b	1	6	13	5	7	1	1	22	28	33
Tmem178	90	68	160	101	105	43	10	294	138	117
Tmem177	121	96	223	179	146	25	31	242	129	163
Tmem176b	13985	8780	31954	27899	20184	2772	2684	32354	14912	15341
Tmem176a	9051	6384	20071	17504	13600	2641	2283	21358	10763	10015
Tmem175	339	362	704	698	652	266	192	1027	458	330
Tmem173	621	559	1421	1322	766	187	180	1421	742	945
Tmem171	259	207	575	626	371	47	85	273	202	242
Tmem170b	250	327	382	386	577	123	97	674	272	330
Tmem170	53	31	91	108	148	6	0	211	118	113
Tmem17	9	12	14	36	64	17	1	47	7	29
Tmem168	206	175	458	372	536	69	132	766	331	396
Tmem167b	1460	1051	2365	2099	2453	368	491	3390	1753	1564
Tmem167	408	463	662	654	736	575	419	938	538	574
Tmem165	742	611	1456	1370	1237	284	224	2120	1144	761
Tmem164	3248	2603	5458	4974	5612	1369	1260	8178	4838	4318
Tmem163	1602	1247	2494	2205	2397	420	814	4423	1728	1437
Tmem161b	142	155	161	182	210	128	88	363	271	210
Tmem161a	591	541	892	823	837	64	213	1341	592	559
Tmem160	338	153	485	469	513	85	119	670	330	372
Tmem159	680	414	1508	1265	1280	189	195	2278	789	758
Tmem158	55	20	91	75	74	4	8	184	87	41
Tmem154	407	310	767	778	629	188	248	889	595	567
Tmem151b	0	1	0	0	0	0	0	2	0	2
Tmem151a	14	16	36	77	112	71	3	84	24	11
Tmem150c	27	15	57	63	80	0	23	119	41	52
Tmem150b	35	29	80	86	37	14	2	64	56	81
Tmem14c	1173	936	1917	2020	1699	181	333	2432	915	1038
Tmem14a	26	46	72	68	85	1	48	136	67	30
Tmem147os	29	60	72	74	103	4	70	111	18	74
Tmem147	642	448	1121	1164	1145	250	159	1619	792	873
Tmem145	4	1	4	0	3	0	0	2	0	0
Tmem144	43	22	49	64	36	0	12	93	46	41
Tmem143	204	156	378	343	413	21	33	474	216	155
Tmem141	177	154	388	279	327	120	114	459	207	282
Tmem140	274	186	404	447	449	179	209	538	205	198
Tmem139	229	147	300	242	318	10	75	397	157	132
Tmem138	102	125	192	228	228	78	37	372	140	102
Tmem136	0	0	1	2	3	0	0	8	0	0
Tmem135	494	426	744	737	871	356	184	1289	649	466
Tmem132d	473	340	982	771	1088	81	98	1626	742	673
Tmem132c	95	62	271	190	178	45	28	274	140	139
Tmem132b	2	2	4	3	10	0	0	9	0	0
Tmem132a	490	454	927	849	799	111	178	937	603	226
Tmem131l	604	598	827	729	1077	370	372	1340	691	478
Tmem131	831	682	1542	1478	1406	124	216	2628	1352	1115
Tmem130	2	5	2	1	1	3	6	7	0	4
Tmem129	558	523	866	817	814	115	104	1154	539	402
Tmem128	185	153	409	451	383	63	52	585	267	308
Tmem127	839	650	1645	1480	1422	212	193	2356	1266	1173
Tmem126b	363	232	582	573	491	136	90	824	301	294
Tmem126a	128	115	204	191	161	26	106	379	167	87
Tmem125	388	291	848	738	602	31	190	887	642	449
Tmem123	1266	1200	2071	2203	2615	470	512	3926	1737	1856
Tmem121	4	5	5	6	4	0	0	7	17	0
Tmem120b	121	133	153	157	151	4	58	198	79	51
Tmem120a	199	142	279	288	279	71	11	393	166	227
Tmem119	6	10	26	18	42	0	0	23	13	21
Tmem117	7	0	15	4	1	0	0	23	10	0
Tmem116	770	578	1353	1164	1308	315	382	1919	757	707
Tmem115	685	514	1320	1308	1208	155	233	1729	817	815
Tmem110	1918	1763	3234	2929	3402	594	670	4858	2265	2268
Tmem11	646	687	1179	1089	1322	401	415	1588	498	686
Tmem109	1664	1152	3481	3426	2598	261	194	4198	2335	1726
Tmem108	8	42	49	76	60	18	27	69	42	27
Tmem107	591	560	1018	1046	914	213	207	1432	691	409
Tmem106c	773	663	1160	1190	1334	183	330	1796	730	502
Tmem106b	414	327	662	663	1090	169	98	1613	711	714
Tmem106a	323	199	475	455	391	99	83	469	287	359
Tmem104	418	249	574	560	473	60	122	791	300	333
Tmem102	392	341	726	778	658	143	186	883	567	440
Tmem101	234	235	398	362	415	65	27	597	306	212
Tmem100	0	1	1	4	3	0	0	1	1	5
Tmeff1	62	79	124	93	149	96	34	239	79	108
Tmed9	2933	2718	4988	4667	4637	725	959	6695	3794	3089
Tmed8	79	118	191	193	239	43	26	350	219	71
Tmed7	835	700	1141	1157	1642	629	356	2391	1039	979
Tmed6	35	43	86	48	98	4	8	157	62	41
Tmed5	218	242	329	295	457	109	135	457	244	245
Tmed4	1145	854	2152	1991	2284	257	302	3346	1506	1241
Tmed3	1219	734	2593	2257	1710	162	233	3334	1542	1405
Tmed2	509	490	794	738	974	433	321	1447	782	667
Tmed10	2027	1876	3726	3707	3734	749	792	6162	2637	2556
Tmed1	395	209	593	634	562	112	91	948	340	335
Tmco6	596	538	1060	964	881	240	288	1072	720	675
Tmco4	839	704	1576	1528	1223	340	452	1581	917	832
Tmco3	461	489	1049	925	921	103	98	1473	863	690
Tmco1	750	571	1355	1172	1323	489	419	2305	1031	822
Tmcc3	322	318	570	419	590	634	298	921	507	347
Tmcc2	67	22	67	66	69	23	10	63	45	26
Tmcc1	488	657	557	536	677	1114	813	794	440	329
Tmc8	12	42	19	41	46	9	4	36	24	15
Tmc7	31	56	56	39	72	15	0	124	51	19
Tmc6	762	715	1000	852	1045	260	332	1153	775	590
Tmc5	231	134	242	290	256	90	162	303	182	163
Tmc4	8022	6856	14289	12965	13411	4943	3474	16326	8801	8068
Tmc3	0	9	10	17	4	0	18	25	19	0
Tmbim6	30742	18231	54635	50045	54039	4593	7350	74050	37308	31759
Tmbim4	612	408	1019	954	968	394	377	1485	627	733
Tmbim1	1446	982	2807	2369	2630	204	371	4134	1884	1837
Tma7ps	487	549	561	520	755	537	472	942	345	406
Tma7	288	256	275	274	374	290	273	413	163	154
Tma16	60	48	93	88	69	7	71	90	73	76
Tm9sf4	1337	1080	2783	2900	2589	516	441	3390	1890	2212
Tm9sf3	1952	1260	4049	3631	3203	400	490	7325	3919	3472
Tm9sf2	1842	1160	3524	3291	3803	502	514	6376	3444	2545
[truncated: 17,652 more rows]
